# Supplementary material for: Synthetic accessibility and stability rules of NASICONs
Source: Nat Commun. 2021 Oct 1;12:5752. doi: 10.1038/s41467-021-26006-3 (PMC8486869; doi:10.1038/s41467-021-26006-3)
Supplement: Supplementary file 3 — Source Data [file 41467_2021_26006_MOESM3_ESM.xlsx]

## Sheet: Fig. 1c
Element	# of reports	Max Occ
P	227	1
Si	139	1
S	35	1
Se	14	1
As	7	1
Zr	160	1
Mg	46	0.875
Al	33	1
Ti	33	1
Hf	29	1
In	26	1
Sc	23	1
Y	19	1
Sn	14	1
Ge	13	1
Nb	12	1
Zn	11	0.5
La	8	0.2
Ta	3	0.05
Ga	2	0.25
Ca	2	0.1

## Sheet: Fig. 3c
HfZr		HfScSiP2		Hf1.5Mg0.5SiP2		Zr1.5Mg0.5SiP2		Hf1.5Ca0.5SiP2		HfSnSi2P
2theta	intensity	2theta	intensity	2theta	intensity	2theta	intensity	2theta	intensity	2theta	intensity
10	23.0362	10.0002	8.39297	10	26.9335	10.0002	10.0938	10.0002	3.84043	10.0002	3.83681
10.02	23.2956	10.0104	9.69421	10.02	26.8833	10.0104	11.5	10.0104	3.42364	10.0104	4.13194
10.04	22.9728	10.0207	8.946	10.04	26.7882	10.0207	11.625	10.0207	3.24501	10.0207	4.20139
10.06	23.2956	10.0309	10.2472	10.06	26.9918	10.0309	10.9062	10.0309	3.48318	10.0309	3.90625
10.08	23.088	10.0411	9.85686	10.08	27.0092	10.0411	12.4062	10.0411	3.18547	10.0411	4.23611
10.1	23.0425	10.0514	8.45804	10.1	26.744	10.0514	11.2188	10.0514	3.89997	10.0514	4.21875
10.12	22.982	10.0616	8.13273	10.12	26.8478	10.0616	11.75	10.0616	3.78089	10.0616	3.87153
10.14	22.907	10.0718	8.5231	10.14	26.9061	10.0718	11.8438	10.0718	4.07859	10.0718	4.44444
10.16	22.9099	10.0821	10.6701	10.16	26.8565	10.0821	12.8125	10.0821	4.73355	10.0821	4.61806
10.18	22.8672	10.0923	9.92193	10.18	26.9034	10.0923	12.0938	10.0923	3.51295	10.0923	4.30556
10.2	22.594	10.1025	9.3689	10.2	26.6717	10.1025	11.9062	10.1025	3.42364	10.1025	4.28819
10.22	22.6234	10.1128	9.59662	10.22	26.7266	10.1128	11.3125	10.1128	3.98928	10.1128	4.13194
10.24	22.8361	10.123	9.23878	10.24	26.4762	10.123	12	10.123	3.24501	10.123	4.60069
10.26	22.6885	10.1332	9.40143	10.26	26.5545	10.1332	12.8125	10.1332	3.72135	10.1332	4.0625
10.28	22.8286	10.1435	10.3774	10.28	26.361	10.1435	12.1875	10.1435	3.69157	10.1435	4.47917
10.3	22.6597	10.1537	11.3858	10.3	26.3081	10.1537	13.6875	10.1537	3.18547	10.1537	4.39236
10.32	22.5138	10.1639	9.46649	10.32	26.3249	10.1639	11.6875	10.1639	3.98928	10.1639	4.20139
10.34	22.5156	10.1742	9.72674	10.34	26.6034	10.1742	12.75	10.1742	3.84043	10.1742	4.28819
10.36	22.5905	10.1844	9.92193	10.36	26.3014	10.1844	13.25	10.1844	3.92974	10.1844	4.04514
10.38	22.3253	10.1946	8.84841	10.38	26.2914	10.1946	11	10.1946	3.57249	10.1946	4.49653
10.4	22.681	10.2049	10.0846	10.4	26.3229	10.2049	12.375	10.2049	4.25722	10.2049	4.47917
10.42	22.4337	10.2151	10.3448	10.42	26.3055	10.2151	13	10.2151	3.45341	10.2151	4.65278
10.44	22.2936	10.2253	8.16526	10.44	26.6074	10.2253	11.4375	10.2253	4.16791	10.2253	5
10.46	22.4343	10.2356	9.92193	10.46	26.1541	10.2356	11.6875	10.2356	4.31676	10.2356	4.23611
10.48	22.3778	10.2458	11.093	10.48	26.1635	10.2458	11.3125	10.2458	4.91218	10.2458	4.93056
10.5	22.2319	10.256	10.7677	10.5	26.286	10.256	13.8438	10.256	3.42364	10.256	4.44444
10.52	22.1944	10.2663	9.66168	10.52	25.9968	10.2663	12.5625	10.2663	3.39387	10.2663	4.35764
10.54	22.0676	10.2765	9.95446	10.54	26.0176	10.2765	13.1562	10.2765	4.01905	10.2765	4.28819
10.56	22.2705	10.2867	10.54	10.56	25.9285	10.2867	13.625	10.2867	3.8702	10.2867	4.27083
10.58	22.2429	10.297	10.5075	10.58	26.0397	10.297	12.4688	10.297	3.54272	10.297	4.21875
10.6	22.1754	10.3072	9.66168	10.6	25.8702	10.3072	12.375	10.3072	3.48318	10.3072	4.49653
10.62	22.135	10.3174	9.98699	10.62	25.9292	10.3174	13.5312	10.3174	3.42364	10.3174	4.49653
10.64	22.052	10.3277	12.1991	10.64	25.8354	10.3277	12.8438	10.3277	3.57249	10.3277	4.54861
10.66	22.0935	10.3379	11.3208	10.66	25.9452	10.3379	13.4375	10.3379	4.19768	10.3379	4.49653
10.68	22.1051	10.3481	11.2882	10.68	26.1207	10.3481	13.2188	10.3481	3.54272	10.3481	4.63542
10.7	21.6063	10.3584	9.30384	10.7	25.8836	10.3584	11.75	10.3584	3.48318	10.3584	4.70486
10.72	22.1206	10.3686	10.2147	10.72	25.8856	10.3686	13.3438	10.3686	4.07859	10.3686	5.03472
10.74	22.018	10.3788	11.2557	10.74	26.0256	10.3788	13.8125	10.3788	3.89997	10.3788	4.11458
10.76	21.8502	10.3891	11.3208	10.76	25.9687	10.3891	12.3125	10.3891	4.31676	10.3891	4.27083
10.78	21.7557	10.3993	10.6051	10.78	25.3848	10.3993	12.7812	10.3993	3.54272	10.3993	4.53125
10.8	21.9338	10.4095	10.9954	10.8	25.6794	10.4095	14.75	10.4095	3.98928	10.4095	4.96528
10.82	21.8456	10.4198	10.7027	10.82	25.6319	10.4198	13.5625	10.4198	3.57249	10.4198	5.05208
10.84	21.8179	10.43	11.5485	10.84	25.3681	10.43	13.6562	10.43	3.54272	10.43	4.51389
10.86	21.5764	10.4402	11.1906	10.86	25.3052	10.4402	13.625	10.4402	4.01905	10.4402	4.28819
10.88	21.506	10.4505	11.1256	10.88	25.6312	10.4505	14.375	10.4505	4.34653	10.4505	5.03472
10.9	21.7816	10.4607	12.3292	10.9	25.6855	10.4607	14.9375	10.4607	4.10837	10.4607	4.54861
10.92	21.5106	10.4709	11.2882	10.92	25.4511	10.4709	14	10.4709	3.81066	10.4709	4.30556
10.94	21.7655	10.4812	10.54	10.94	25.4069	10.4812	14.5312	10.4812	4.88241	10.4812	4.35764
10.96	21.9361	10.4914	12.6545	10.96	25.3828	10.4914	13.6875	10.4914	3.95951	10.4914	5
10.98	21.7193	10.5016	11.8738	10.98	25.3005	10.5016	14.9688	10.5016	3.60226	10.5016	3.80208
11	21.615	10.5119	12.2642	11	25.6895	10.5119	15.5938	10.5119	4.64424	10.5119	4.27083
11.02	21.4524	10.5221	12.2642	11.02	25.1779	10.5221	14.8125	10.5221	4.5847	10.5221	4.30556
11.04	21.4541	10.5323	10.8328	11.04	25.4719	10.5323	15.0625	10.5323	4.73355	10.5323	4.25347
11.06	21.6876	10.5426	11.581	11.06	25.3078	10.5426	14.3125	10.5426	3.92974	10.5426	3.95833
11.08	21.4005	10.5528	13.2401	11.08	25.1773	10.5528	15.25	10.5528	4.28699	10.5528	4.65278
11.1	21.4265	10.563	10.9304	11.1	25.3326	10.563	14.9375	10.563	4.43584	10.563	4.91319
11.12	21.4392	10.5733	11.5159	11.12	25.2824	10.5733	14.8438	10.5733	4.64424	10.5733	4.91319
11.14	21.536	10.5835	12.3943	11.14	25.3594	10.5835	15.5625	10.5835	4.34653	10.5835	4.375
11.16	21.2575	10.5937	11.7762	11.16	25.1719	10.5937	14.125	10.5937	4.28699	10.5937	4.44444
11.18	21.159	10.604	11.5159	11.18	25.0922	10.604	14.9688	10.604	3.78089	10.604	4.54861
11.2	21.0955	10.6142	12.0039	11.2	25.1137	10.6142	15.1562	10.6142	4.82286	10.6142	5.26042
11.22	21.2206	10.6244	12.7521	11.22	24.9744	10.6244	14.4688	10.6244	4.61447	10.6244	4.84375
11.24	21.2789	10.6347	11.8413	11.24	25.1244	10.6347	15.875	10.6347	5.15034	10.6347	5.13889
11.26	21.2374	10.6449	12.7846	11.26	25.0373	10.6449	14.8438	10.6449	4.79309	10.6449	4.01042
11.28	21.0661	10.6551	11.4834	11.28	25.0326	10.6551	14.6875	10.6551	4.52516	10.6551	4.98264
11.3	21.0915	10.6654	13.2075	11.3	25.2369	10.6654	15.875	10.6654	4.49539	10.6654	4.61806
11.32	21.001	10.6756	12.2642	11.32	25.0521	10.6756	15.9062	10.6756	4.31676	10.6756	4.44444
11.34	21.167	10.6858	12.069	11.34	24.9148	10.6858	16.125	10.6858	3.81066	10.6858	4.42708
11.36	21.0535	10.6961	11.8087	11.36	24.817	10.6961	14.625	10.6961	4.97172	10.6961	4.375
11.38	20.8782	10.7063	13.1425	11.38	24.9536	10.7063	16.4688	10.7063	4.19768	10.7063	4.82639
11.4	20.9128	10.7165	13.4678	11.4	24.8666	10.7165	15.5938	10.7165	4.25722	10.7165	4.40972
11.42	21.0039	10.7268	13.3377	11.42	24.5733	10.7268	15.0312	10.7268	4.46561	10.7268	4.39236
11.44	20.9589	10.737	12.8172	11.44	24.7005	10.737	15.2188	10.737	4.88241	10.737	4.07986
11.46	20.9318	10.7472	12.7521	11.46	24.9188	10.7472	16.8125	10.7472	4.79309	10.7472	4.96528
11.48	21.0183	10.7575	12.0364	11.48	24.5432	10.7575	15.4375	10.7575	5.06103	10.7575	4.56597
11.5	20.8251	10.7677	12.9798	11.5	24.7454	10.7677	16.2812	10.7677	4.79309	10.7677	4.65278
11.52	20.8171	10.7779	13.2401	11.52	24.7635	10.7779	16.125	10.7779	4.49539	10.7779	4.39236
11.54	20.6228	10.7882	13.0124	11.54	24.8505	10.7882	16.9062	10.7882	4.22745	10.7882	4.34028
11.56	20.6187	10.7984	14.0534	11.56	24.6785	10.7984	17.1562	10.7984	4.76332	10.7984	4.35764
11.58	20.7185	10.8086	13.9883	11.58	24.5419	10.8086	17.4062	10.8086	4.16791	10.8086	4.93056
11.6	20.7254	10.8189	13.8907	11.6	24.2861	10.8189	17.3125	10.8189	4.73355	10.8189	4.63542
11.62	20.6839	10.8291	15.6799	11.62	24.2252	10.8291	16.4688	10.8291	4.55493	10.8291	4.72222
11.64	20.8349	10.8393	13.5003	11.64	24.5881	10.8393	17.1875	10.8393	5.8053	10.8393	5.13889
11.66	20.6522	10.8496	13.7606	11.66	24.5713	10.8496	16.5938	10.8496	4.34653	10.8496	4.58333
11.68	20.5571	10.8598	12.6545	11.68	24.4233	10.8598	17.8125	10.8598	5.0908	10.8598	4.80903
11.7	20.6216	10.87	13.4353	11.7	24.3885	10.87	16.5312	10.87	5.2992	10.87	5.08681
11.72	20.5559	10.8803	14.1835	11.72	24.4736	10.8803	17.7188	10.8803	4.55493	10.8803	4.40972
11.74	20.5743	10.8905	13.9883	11.74	24.2298	10.8905	17.8438	10.8905	4.19768	10.8905	4.86111
11.76	20.7023	10.9007	13.7606	11.76	24.3772	10.9007	17.1875	10.9007	4.97172	10.9007	5.05208
11.78	20.5605	10.911	14.1835	11.78	24.3644	10.911	17.0312	10.911	5.0908	10.911	4.6875
11.8	20.4014	10.9212	14.216	11.8	24.6651	10.9212	17.5	10.9212	4.3763	10.9212	4.40972
11.82	20.4642	10.9314	16.1353	11.82	24.3939	10.9314	17.2188	10.9314	5.35874	10.9314	5.39931
11.84	20.3772	10.9417	14.9642	11.84	24.201	10.9417	17.25	10.9417	5.00149	10.9417	4.89583
11.86	20.5467	10.9519	16.0703	11.86	24.1341	10.9519	17.5312	10.9519	5.35874	10.9519	5
11.88	20.4833	10.9621	15.0618	11.88	24.2031	10.9621	17.2188	10.9621	5.26943	10.9621	5.06944
11.9	20.2394	10.9724	13.7606	11.9	24.1709	10.9724	18.375	10.9724	4.31676	10.9724	4.6875
11.92	20.6009	10.9826	15.6799	11.92	23.9801	10.9826	19.0938	10.9826	4.97172	10.9826	5.13889
11.94	20.6084	10.9928	14.6389	11.94	23.9198	10.9928	16.6875	10.9928	5.41828	10.9928	4.63542
11.96	20.4089	11.0031	13.4353	11.96	24.2164	11.0031	18.75	11.0031	6.10301	11.0031	5.12153
11.98	20.2348	11.0133	13.0449	11.98	24.2426	11.0133	17.7812	11.0133	5.0908	11.0133	5.24306
12	20.2244	11.0235	14.769	12	23.9888	11.0235	19.4375	11.0235	6.07324	11.0235	4.77431
12.02	20.1783	11.0338	13.5654	12.02	24.1274	11.0338	19.1562	11.0338	5.53736	11.0338	5
12.04	20.3276	11.044	14.0859	12.04	24.1615	11.044	18.125	11.044	5.38851	11.044	5.01736
12.06	20.1575	11.0542	13.9558	12.06	24.116	11.0542	18.9375	11.0542	6.34117	11.0542	5.06944
12.08	20.0451	11.0645	16.7209	12.08	23.9928	11.0645	19.0938	11.0645	5.5969	11.0645	4.94792
12.1	20.1564	11.0747	15.7775	12.1	24.0002	11.0747	19.3125	11.0747	5.12057	11.0747	5.13889
12.12	20.0941	11.0849	14.9968	12.12	23.7812	11.0849	18.9688	11.0849	5.44805	11.0849	4.77431
12.14	20.0215	11.0952	13.8256	12.14	23.7692	11.0952	18.625	11.0952	6.37094	11.0952	5.05208
12.16	20.1858	11.1054	15.3871	12.16	24.1321	11.1054	18.5312	11.1054	5.38851	11.1054	4.63542
12.18	20.21	11.1156	15.1594	12.18	24.0846	11.1156	18.125	11.1156	5.77553	11.1156	4.75694
12.2	20.105	11.1259	14.8666	12.2	23.9132	11.1259	20.2188	11.1259	6.63888	11.1259	4.56597
12.22	20.2025	11.1361	15.6474	12.22	23.7083	11.1361	19.3125	11.1361	6.60911	11.1361	5.67708
12.24	19.8289	11.1463	15.2245	12.24	23.8589	11.1463	20.0938	11.1463	6.69842	11.1463	5.06944
12.26	20.0612	11.1566	16.0052	12.26	23.7444	11.1566	20.5312	11.1566	6.84728	11.1566	5.48611
12.28	19.928	11.1668	15.81	12.28	23.7678	11.1668	20.5	11.1668	6.72819	11.1668	5.22569
12.3	19.7338	11.177	16.1679	12.3	23.5563	11.177	19.375	11.177	7.59155	11.177	4.91319
12.32	19.9108	11.1873	16.9161	12.32	23.5456	11.1873	19.3125	11.1873	7.71063	11.1873	4.91319
12.34	19.958	11.1975	15.745	12.34	23.2556	11.1975	20.7188	11.1975	8.09765	11.1975	5.22569
12.36	19.8491	11.2077	14.4763	12.36	23.4431	11.2077	18.9062	11.2077	8.90146	11.2077	5.3125
12.38	19.7776	11.218	15.3871	12.38	23.5402	11.218	20.75	11.218	8.21673	11.218	4.72222
12.4	19.8335	11.2282	16.6558	12.4	23.5978	11.2282	20.1562	11.2282	8.93123	11.2282	5.05208
12.42	19.8398	11.2384	17.7293	12.42	23.5382	11.2384	20.375	11.2384	9.34802	11.2384	5.08681
12.44	19.6969	11.2487	16.0052	12.44	23.6319	11.2487	18.6875	11.2487	9.73504	11.2487	5.08681
12.46	19.8692	11.2589	16.8185	12.46	23.8013	11.2589	19.5625	11.2589	8.2465	11.2589	4.79167
12.48	19.8081	11.2691	15.9727	12.48	23.3039	11.2691	20.3438	11.2691	9.97321	11.2691	5.46875
12.5	19.6548	11.2794	16.363	12.5	23.3949	11.2794	21.1562	11.2794	9.37779	11.2794	5.41667
12.52	19.6461	11.2896	15.0618	12.52	23.3949	11.2896	21.875	11.2896	8.7526	11.2896	5.13889
12.54	19.7603	11.2998	17.404	12.54	23.3996	11.2998	20.25	11.2998	8.99077	11.2998	5
12.56	19.6836	11.3101	16.0703	12.56	23.2824	11.3101	20.3438	11.3101	7.56177	11.3101	4.72222
12.58	19.7822	11.3203	17.9245	12.58	23.4692	11.3203	20.1875	11.3203	7.65109	11.3203	4.91319
12.6	19.5862	11.3305	16.6883	12.6	23.1003	11.3305	21.625	11.3305	7.11521	11.3305	4.61806
12.62	19.6058	11.3408	16.1679	12.62	23.3407	11.3408	21.1875	11.3408	8.12742	11.3408	5
12.64	19.4599	11.351	19.0956	12.64	23.1653	11.351	20.4062	11.351	6.87705	11.351	4.89583
12.66	19.442	11.3612	18.1522	12.66	23.1077	11.3612	20.5312	11.3612	6.84728	11.3612	4.79167
12.68	19.5948	11.3715	16.851	12.68	22.8606	11.3715	20.7188	11.3715	6.19232	11.3715	5.95486
12.7	19.3752	11.3817	18.6402	12.7	23.2336	11.3817	23.1562	11.3817	6.54957	11.3817	5.13889
12.72	19.6161	11.3919	16.2329	12.72	22.8278	11.3919	21.9375	11.3919	6.66865	11.3919	5.05208
12.74	19.4305	11.4022	17.6318	12.74	23.0179	11.4022	22.9062	11.4022	6.93659	11.4022	5.90278
12.76	19.2558	11.4124	16.7534	12.76	23.2275	11.4124	21.75	11.4124	7.56177	11.4124	5.60764
12.78	19.5746	11.4226	16.4606	12.78	23.2972	11.4226	22.25	11.4226	5.95415	11.4226	5.20833
12.8	19.3071	11.4329	17.0137	12.8	22.9604	11.4329	21.75	11.4329	6.25186	11.4329	5.27778
12.82	19.2345	11.4431	17.6968	12.82	23.1766	11.4431	21.25	11.4431	6.66865	11.4431	4.56597
12.84	18.9969	11.4533	17.4366	12.84	22.9845	11.4533	21.3438	11.4533	7.0259	11.4533	4.91319
12.86	19.2074	11.4636	15.4847	12.86	22.7535	11.4636	21.4062	11.4636	6.81751	11.4636	5.57292
12.88	19.2218	11.4738	17.2414	12.88	22.8579	11.4738	21.0312	11.4738	5.0908	11.4738	5.22569
12.9	19.3786	11.484	17.339	12.9	23.0253	11.484	21.3125	11.484	5.50759	11.484	5.01736
12.92	19.1515	11.4943	17.5342	12.92	22.9182	11.4943	20.625	11.4943	6.49003	11.4943	5.19097
12.94	19.2771	11.5045	16.9161	12.94	22.7776	11.5045	20.9062	11.5045	6.43049	11.5045	5.34722
12.96	19.2074	11.5147	17.7619	12.96	23.1063	11.5147	22.0625	11.5147	5.8053	11.5147	5.69444
12.98	18.9589	11.525	17.2739	12.98	22.7414	11.525	24.0312	11.525	6.40071	11.525	5.57292
13	19.1486	11.5352	17.6643	13	23.0213	11.5352	23	11.5352	5.92438	11.5352	5.43403
13.02	18.9381	11.5454	17.0137	13.02	22.9771	11.5454	23.7188	11.5454	6.34117	11.5454	5.12153
13.04	19.2362	11.5557	17.5667	13.04	22.6135	11.5557	21.7812	11.5557	5.95415	11.5557	5.15625
13.06	19.0298	11.5659	16.7209	13.06	22.5426	11.5659	20.25	11.5659	6.81751	11.5659	5.17361
13.08	19.1082	11.5761	16.6883	13.08	22.6992	11.5761	21.875	11.5761	5.77553	11.5761	5.13889
13.1	19.0707	11.5864	18.9005	13.1	22.5935	11.5864	22	11.5864	6.43049	11.5864	5.29514
13.12	18.9012	11.5966	17.5016	13.12	22.5787	11.5966	22.4375	11.5966	6.69842	11.5966	5.48611
13.14	19.0759	11.6068	16.2329	13.14	22.5359	11.6068	23.0938	11.6068	6.25186	11.6068	5.92014
13.16	18.8655	11.6171	18.6077	13.16	22.7381	11.6171	21.125	11.6171	6.69842	11.6171	5.86806
13.18	19.186	11.6273	17.5342	13.18	22.406	11.6273	24.5	11.6273	6.54957	11.6273	5.71181
13.2	19.1555	11.6375	17.7293	13.2	22.3966	11.6375	21.9688	11.6375	5.38851	11.6375	5.95486
13.22	18.8932	11.6478	17.404	13.22	22.5673	11.6478	22.9688	11.6478	6.37094	11.6478	5.64236
13.24	19.0494	11.658	19.0631	13.24	22.4709	11.658	21.8438	11.658	6.25186	11.658	5.15625
13.26	19.0506	11.6682	18.998	13.26	22.2707	11.6682	22.5625	11.6682	5.32897	11.6682	5.39931
13.28	19.0886	11.6785	18.38	13.28	22.4328	11.6785	22.0938	11.6785	5.71599	11.6785	5.48611
13.3	19.3613	11.6887	18.1522	13.3	22.4133	11.6887	23.5938	11.6887	5.8053	11.6887	5.43403
13.32	19.3481	11.6989	19.2908	13.32	22.1415	11.6989	22.25	11.6989	5.83507	11.6989	4.91319
13.34	19.5175	11.7092	18.6727	13.34	22.7481	11.7092	23.125	11.7092	5.47782	11.7092	5.20833
13.36	19.4121	11.7194	18.8029	13.36	22.3504	11.7194	22.5312	11.7194	5.77553	11.7194	5.29514
13.38	19.4639	11.7296	19.0306	13.38	22.5379	11.7296	22.1562	11.7296	6.57934	11.7296	5.41667
13.4	19.5458	11.7399	18.1522	13.4	22.4883	11.7399	22.7188	11.7399	6.5198	11.7399	5.17361
13.42	19.7217	11.7501	17.2414	13.42	22.8178	11.7501	21.9688	11.7501	5.32897	11.7501	5.64236
13.44	19.9327	11.7603	18.2498	13.44	22.6591	11.7603	22.3125	11.7603	6.84728	11.7603	5.12153
13.46	20.1171	11.7706	16.7859	13.46	22.7093	11.7706	22.1875	11.7706	6.57934	11.7706	5.64236
13.48	20.1748	11.7808	17.6318	13.48	22.6129	11.7808	23.5625	11.7808	6.57934	11.7808	5.34722
13.5	20.553	11.791	18.6402	13.5	22.8606	11.791	21.1875	11.791	6.84728	11.791	5.69444
13.52	20.5617	11.8013	18.5426	13.52	22.947	11.8013	23.5	11.8013	6.37094	11.8013	5.19097
13.54	21.1641	11.8115	16.9811	13.54	23.3065	11.8115	22.625	11.8115	6.25186	11.8115	5.24306
13.56	21.8871	11.8217	18.933	13.56	22.9871	11.8217	21.9062	11.8217	6.04347	11.8217	5.53819
13.58	22.2469	11.832	20.2017	13.58	23.3213	11.832	23.25	11.832	6.28163	11.832	5.48611
13.6	22.8309	11.8422	19.4535	13.6	23.1733	11.8422	23.7188	11.8422	6.66865	11.8422	5.55556
13.62	23.4242	11.8524	18.3474	13.62	23.7458	11.8524	23.4375	11.8524	5.12057	11.8524	5.45139
13.64	24.5657	11.8627	17.5016	13.64	24.2519	11.8627	23.6875	11.8627	6.81751	11.8627	5.27778
13.66	26.1858	11.8729	18.7053	13.66	24.7012	11.8729	23.0938	11.8729	6.54957	11.8729	5.76389
13.68	28.0169	11.8831	17.9245	13.68	24.9697	11.8831	24.2812	11.8831	6.19232	11.8831	5.88542
13.7	30.1051	11.8934	19.2908	13.7	25.4411	11.8934	22.2188	11.8934	6.60911	11.8934	5.19097
13.72	32.4061	11.9036	18.3149	13.72	26.3985	11.9036	23.5625	11.9036	6.63888	11.9036	5.12153
13.74	34.9365	11.9138	19.6161	13.74	26.9991	11.9138	22.8438	11.9138	6.40071	11.9138	5.39931
13.76	37.1752	11.9241	18.8029	13.76	27.9827	11.9241	24.125	11.9241	5.74576	11.9241	5.48611
13.78	38.232	11.9343	20.6571	13.78	29.6372	11.9343	21.7812	11.9343	7.11521	11.9343	5.15625
13.8	38.036	11.9445	19.7463	13.8	31.6097	11.9445	21.9688	11.9445	6.13278	11.9445	5.06944
13.82	37.1539	11.9548	17.7619	13.82	33.8346	11.9548	22.6562	11.9548	6.40071	11.9548	5.36458
13.84	35.9339	11.965	18.38	13.84	36.3461	11.965	23.4688	11.965	6.66865	11.965	5.34722
13.86	33.9449	11.9752	16.7209	13.86	39.1134	11.9752	23.875	11.9752	6.19232	11.9752	5.55556
13.88	30.9186	11.9855	18.0872	13.88	41.6356	11.9855	22.5312	11.9855	6.04347	11.9855	5.81597
13.9	27.4179	11.9957	19.2908	13.9	42.3721	11.9957	23.9062	11.9957	6.19232	11.9957	5.88542
13.92	23.9771	12.0059	18.1522	13.92	40.3574	12.0059	23.1562	12.0059	6.60911	12.0059	5.10417
13.94	21.5741	12.0162	18.0872	13.94	36.3635	12.0162	23.7812	12.0162	6.13278	12.0162	5.86806
13.96	20.1079	12.0264	18.7703	13.96	31.9726	12.0264	23.6875	12.0264	6.96636	12.0264	5.20833
13.98	19.0771	12.0366	19.5185	13.98	27.8247	12.0366	21.8125	12.0366	6.54957	12.0366	5.90278
14	18.7202	12.0469	19.5836	14	25.2355	12.0469	21.1562	12.0469	5.77553	12.0469	5.32986
14.02	18.7473	12.0571	18.9005	14.02	23.3701	12.0571	24.6562	12.0571	7.2343	12.0571	5.71181
14.04	18.534	12.0673	17.404	14.04	22.5278	12.0673	22.6875	12.0673	5.56713	12.0673	5.27778
14.06	18.2255	12.0776	17.7293	14.06	22.175	12.0776	23.1875	12.0776	6.49003	12.0776	5.20833
14.08	18.1857	12.0878	18.8679	14.08	21.9514	12.0878	22.4688	12.0878	6.57934	12.0878	4.98264
14.1	18.259	12.098	17.5667	14.1	21.7364	12.098	21.5312	12.098	6.57934	12.098	5.41667
14.12	18.0595	12.1083	17.9571	14.12	21.557	12.1083	23.9062	12.1083	6.5198	12.1083	5.03472
14.14	18.2526	12.1185	17.5667	14.14	21.7833	12.1185	23.7812	12.1185	5.56713	12.1185	5.05208
14.16	18.0214	12.1287	18.0221	14.16	21.4679	12.1287	23.0938	12.1287	6.19232	12.1287	5.76389
14.18	18.1068	12.139	19.8438	14.18	21.4304	12.139	24.375	12.139	6.49003	12.139	5.48611
14.2	17.9955	12.1492	17.8269	14.2	21.1753	12.1492	21.8125	12.1492	7.50223	12.1492	5.34722
14.22	18.1938	12.1594	19.1932	14.22	21.2463	12.1594	24.8125	12.1594	7.05567	12.1594	5.60764
14.24	18.0468	12.1697	16.9811	14.24	21.087	12.1697	22.6875	12.1697	7.14498	12.1697	4.98264
14.26	17.9136	12.1799	17.3715	14.26	21.2055	12.1799	23.875	12.1799	6.34117	12.1799	4.98264
14.28	17.7326	12.1901	15.9401	14.28	21.2255	12.1901	22.5938	12.1901	5.83507	12.1901	5.29514
14.3	17.6795	12.2004	18.6402	14.3	21.01	12.2004	21.75	12.2004	6.16255	12.2004	5.26042
14.32	17.6888	12.2106	19.9089	14.32	21.3996	12.2106	22.7812	12.2106	6.16255	12.2106	5.48611
14.34	17.6254	12.2208	18.933	14.34	21.1258	12.2208	22.375	12.2208	6.01369	12.2208	4.91319
14.36	17.634	12.2311	17.2739	14.36	20.7843	12.2311	22.1562	12.2311	6.3114	12.2311	5.24306
14.38	17.5285	12.2413	18.4776	14.38	21.0903	12.2413	20.9375	12.2413	7.7404	12.2413	5.26042
14.4	17.4864	12.2515	18.3149	14.4	20.6357	12.2515	21.7188	12.2515	5.15034	12.2515	5.45139
14.42	17.5498	12.2618	17.5016	14.42	20.7977	12.2618	22.0625	12.2618	6.49003	12.2618	5.39931
14.44	17.423	12.272	18.9005	14.44	20.6531	12.272	21.3125	12.272	5.98392	12.272	5.08681
14.46	17.3872	12.2822	19.2583	14.46	20.7194	12.2822	22.7188	12.2822	5.03126	12.2822	5.41667
14.48	17.4063	12.2925	18.38	14.48	20.7843	12.2925	22.2188	12.2925	6.37094	12.2925	5.17361
14.5	17.476	12.3027	17.5667	14.5	20.6082	12.3027	22.125	12.3027	6.78773	12.3027	5.53819
14.52	17.1664	12.3129	18.5752	14.52	20.7441	12.3129	23.375	12.3129	5.86484	12.3129	5.13889
14.54	17.3659	12.3232	17.7293	14.54	20.6564	12.3232	22.25	12.3232	6.5198	12.3232	5.13889
14.56	17.1757	12.3334	17.5342	14.56	20.6946	12.3334	20.4688	12.3334	6.93659	12.3334	5.76389
14.58	17.2356	12.3436	16.7859	14.58	20.3243	12.3436	23.5938	12.3436	6.34117	12.3436	5.48611
14.6	17.0384	12.3539	17.6643	14.6	20.4087	12.3539	22.1562	12.3539	5.8053	12.3539	5.39931
14.62	16.8401	12.3641	16.7209	14.62	20.2226	12.3641	22.75	12.3641	6.28163	12.3641	5.26042
14.64	17.2788	12.3743	16.8185	14.64	20.0967	12.3743	22.5	12.3743	5.15034	12.3743	5.32986
14.66	16.8199	12.3846	17.2089	14.66	20.2473	12.3846	22.5	12.3846	7.08544	12.3846	4.87847
14.68	16.8776	12.3948	15.5498	14.68	20.1061	12.3948	21.25	12.3948	5.89461	12.3948	4.96528
14.7	16.8245	12.405	17.0462	14.7	19.8864	12.405	21.375	12.405	6.78773	12.405	4.98264
14.72	16.8764	12.4153	19.3884	14.72	19.948	12.4153	21.7812	12.4153	5.77553	12.4153	5.36458
14.74	16.9295	12.4255	16.5257	14.74	20.1395	12.4255	21.625	12.4255	5.74576	12.4255	5.03472
14.76	16.7133	12.4357	17.1763	14.76	19.9688	12.4357	22.375	12.4357	5.62667	12.4357	5.32986
14.78	16.8217	12.446	17.2414	14.78	19.7626	12.446	21.25	12.446	6.75796	12.446	5.57292
14.8	16.6383	12.4562	17.1113	14.8	20.0096	12.4562	21.1875	12.4562	7.32361	12.4562	5.53819
14.82	16.5588	12.4664	16.8185	14.82	19.5878	12.4664	20.9375	12.4664	5.5969	12.4664	5.32986
14.84	16.7409	12.4767	16.1028	14.84	19.6601	12.4767	22.6875	12.4767	5.2992	12.4767	4.80903
14.86	16.5178	12.4869	17.1763	14.86	19.5269	12.4869	20.0312	12.4869	6.28163	12.4869	5.12153
14.88	16.6389	12.4971	17.0137	14.88	19.3481	12.4971	21.1875	12.4971	5.62667	12.4971	4.87847
14.9	16.252	12.5074	16.851	14.9	19.3789	12.5074	20.1562	12.5074	6.96636	12.5074	4.80903
14.92	16.5103	12.5176	16.7859	14.92	19.8001	12.5176	21.75	12.5176	6.43049	12.5176	4.47917
14.94	16.6545	12.5278	17.2089	14.94	19.5135	12.5278	21.0938	12.5278	5.53736	12.5278	5.48611
14.96	16.4994	12.5381	18.2173	14.96	19.4941	12.5381	19.4688	12.5381	6.43049	12.5381	5.19097
14.98	16.4463	12.5483	16.7859	14.98	19.5791	12.5483	21.4688	12.5483	5.53736	12.5483	5.34722
15	16.4538	12.5585	15.1919	15	19.3548	12.5585	20.4688	12.5585	5.15034	12.5585	4.87847
15.02	16.1385	12.5688	15.2895	15.02	19.4887	12.5688	19.7188	12.5688	4.82286	12.5688	5.24306
15.04	16.2128	12.579	16.1679	15.04	19.235	12.579	19.2812	12.579	7.32361	12.579	4.82639
15.06	16.1563	12.5892	17.8269	15.06	19.2504	12.5892	20.4375	12.5892	5.47782	12.5892	5.05208
15.08	16.2105	12.5995	16.363	15.08	19.0368	12.5995	20.0625	12.5995	6.69842	12.5995	5.03472
15.1	15.9148	12.6097	16.7859	15.1	18.9999	12.6097	19.4062	12.6097	5.56713	12.6097	5.03472
15.12	15.8087	12.6199	16.2655	15.12	18.7817	12.6199	20.75	12.6199	5.86484	12.6199	4.80903
15.14	15.9465	12.6302	16.4606	15.14	19.0682	12.6302	20.8125	12.6302	5.86484	12.6302	5.19097
15.16	15.8542	12.6404	17.0787	15.16	19.1011	12.6404	19.875	12.6404	5.74576	12.6404	5.29514
15.18	15.9724	12.6506	15.257	15.18	18.8781	12.6506	20	12.6506	5.53736	12.6506	5.08681
15.2	15.811	12.6609	17.1438	15.2	19.0863	12.6609	19.3125	12.6609	5.38851	12.6609	5.29514
15.22	15.8323	12.6711	17.6968	15.22	18.8875	12.6711	21.1875	12.6711	6.57934	12.6711	5.06944
15.24	15.815	12.6813	16.2329	15.24	18.7917	12.6813	18.8438	12.6813	5.44805	12.6813	5.46875
15.26	15.6628	12.6916	15.5172	15.26	18.5922	12.6916	20.7812	12.6916	5.83507	12.6916	5.08681
15.28	15.4835	12.7018	16.3956	15.28	18.6458	12.7018	19.8438	12.7018	5.47782	12.7018	4.87847
15.3	15.683	12.712	17.3715	15.3	18.7388	12.712	20.0312	12.712	6.04347	12.712	5.13889
15.32	15.5533	12.7223	16.7859	15.32	18.5212	12.7223	20.1875	12.7223	4.73355	12.7223	4.80903
15.34	15.7453	12.7325	14.704	15.34	18.3786	12.7325	19.5312	12.7325	6.22209	12.7325	5.34722
15.36	15.7037	12.7427	17.8269	15.36	18.2601	12.7427	19.2188	12.7427	4.85263	12.7427	5.05208
15.38	15.5913	12.753	16.6233	15.38	18.24	12.753	19.2812	12.753	5.35874	12.753	4.80903
15.4	15.5504	12.7632	15.7775	15.4	18.7623	12.7632	17.3125	12.7632	5.38851	12.7632	5.03472
15.42	15.6092	12.7734	15.4847	15.42	18.5801	12.7734	18.1562	12.7734	5.35874	12.7734	4.98264
15.44	15.4086	12.7837	17.6643	15.44	18.3686	12.7837	20.5	12.7837	6.04347	12.7837	4.73958
15.46	15.5337	12.7939	16.5908	15.46	18.2159	12.7939	18.75	12.7939	5.77553	12.7939	5.17361
15.48	15.3198	12.8041	15.0293	15.48	18.1884	12.8041	20.2812	12.8041	5.86484	12.8041	5.45139
15.5	15.1981	12.8144	16.851	15.5	18.1489	12.8144	19.5625	12.8144	4.49539	12.8144	5.12153
15.52	15.1802	12.8246	15.3871	15.52	18.2507	12.8246	18.8125	12.8246	5.44805	12.8246	4.79167
15.54	15.2437	12.8348	16.0052	15.54	18.3646	12.8348	20.3125	12.8348	6.43049	12.8348	4.49653
15.56	15.1653	12.8451	16.0052	15.56	18.2085	12.8451	19.5625	12.8451	5.26943	12.8451	5.29514
15.58	15.0453	12.8553	15.81	15.58	18.0331	12.8553	17.25	12.8553	5.18011	12.8553	5.03472
15.6	14.9762	12.8655	15.0293	15.6	18.0385	12.8655	19.125	12.8655	5.50759	12.8655	4.44444
15.62	15.0159	12.8758	14.3136	15.62	17.8523	12.8758	17.6875	12.8758	5.2992	12.8758	5.03472
15.64	15.1802	12.886	16.6233	15.64	17.8771	12.886	19.0625	12.886	5.53736	12.886	4.77431
15.66	15.1664	12.8962	16.3956	15.66	17.8155	12.8962	16.0625	12.8962	4.76332	12.8962	5.08681
15.68	15.2356	12.9065	15.1919	15.68	17.8738	12.9065	19.4688	12.9065	5.32897	12.9065	4.93056
15.7	15.077	12.9167	17.1438	15.7	17.6582	12.9167	18.3438	12.9167	6.57934	12.9167	5.03472
15.72	14.8695	12.9269	14.5088	15.72	17.705	12.9269	18.8125	12.9269	5.95415	12.9269	4.32292
15.74	14.8522	12.9372	16.7859	15.74	17.7613	12.9372	17.9688	12.9372	5.26943	12.9372	4.13194
15.76	14.9277	12.9474	14.3461	15.76	17.7834	12.9474	20.625	12.9474	5.20988	12.9474	5.06944
15.78	14.7692	12.9576	15.6474	15.78	17.616	12.9576	18.25	12.9576	4.52516	12.9576	5.13889
15.8	14.7605	12.9679	15.0618	15.8	17.6294	12.9679	16.9688	12.9679	4.94195	12.9679	5.32986
15.82	14.7628	12.9781	13.663	15.82	17.7104	12.9781	18.8438	12.9781	5.53736	12.9781	5.24306
15.84	14.6787	12.9883	14.3461	15.84	17.3381	12.9883	18.875	12.9883	5.20988	12.9883	5.22569
15.86	14.8885	12.9986	16.9161	15.86	17.551	12.9986	17.6562	12.9986	6.16255	12.9986	5.03472
15.88	14.6579	13.0088	15.0943	15.88	17.3662	13.0088	17.1875	13.0088	5.56713	13.0088	4.87847
15.9	14.5472	13.019	14.1509	15.9	17.387	13.019	19.375	13.019	5.18011	13.019	4.63542
15.92	14.6181	13.0293	14.0859	15.92	17.7285	13.0293	18.5312	13.0293	5.00149	13.0293	4.49653
15.94	14.602	13.0395	15.9727	15.94	17.2672	13.0395	18.625	13.0395	5.38851	13.0395	4.72222
15.96	14.6493	13.0497	15.6799	15.96	17.2076	13.0497	18.5938	13.0497	5.68622	13.0497	4.35764
15.98	14.5876	13.06	14.3461	15.98	17.2364	13.06	18.1875	13.06	5.03126	13.06	4.54861
16	14.5224	13.0702	14.6064	16	17.5062	13.0702	17.8125	13.0702	5.26943	13.0702	4.61806
16.02	14.5172	13.0804	13.7606	16.02	17.2497	13.0804	17.9062	13.0804	5.44805	13.0804	4.82639
16.04	14.4757	13.0907	14.3136	16.04	17.2156	13.0907	17.0625	13.0907	5.0908	13.0907	4.79167
16.06	14.293	13.1009	15.2895	16.06	17.1814	13.1009	17.3125	13.1009	4.67401	13.1009	5.03472
16.08	14.4728	13.1111	14.3136	16.08	17.3475	13.1111	17.1562	13.1111	4.85263	13.1111	5.34722
16.1	14.3939	13.1214	13.5979	16.1	16.9879	13.1214	16.5938	13.1214	4.61447	13.1214	5.03472
16.12	14.2232	13.1316	13.5979	16.12	17.1111	13.1316	16.9062	13.1316	4.76332	13.1316	5.43403
16.14	14.199	13.1418	14.5739	16.14	16.9565	13.1418	17.5938	13.1418	5.35874	13.1418	4.6875
16.16	14.4411	13.1521	14.3787	16.16	17.0167	13.1521	17.7812	13.1521	4.91218	13.1521	4.94792
16.18	14.4325	13.1623	14.4112	16.18	17.0194	13.1623	16.375	13.1623	4.5847	13.1623	4.60069
16.2	14.2762	13.1725	15.2245	16.2	16.9946	13.1725	16.9688	13.1725	5.00149	13.1725	4.42708
16.22	14.0624	13.1828	13.4353	16.22	16.7067	13.1828	17.5312	13.1828	5.0908	13.1828	4.80903
16.24	14.2572	13.193	13.663	16.24	16.5487	13.193	17.3125	13.193	5.41828	13.193	4.61806
16.26	14.052	13.2032	14.3787	16.26	16.6083	13.2032	16.2812	13.2032	5.77553	13.2032	4.28819
16.28	14.0191	13.2135	13.9558	16.28	16.8373	13.2135	17.75	13.2135	5.0908	13.2135	4.54861
16.3	13.9834	13.2237	14.6064	16.3	16.7061	13.2237	15.9688	13.2237	4.46561	13.2237	4.40972
16.32	13.9159	13.2339	16.0052	16.32	16.6398	13.2339	17.25	13.2339	5.35874	13.2339	4.6875
16.34	14.1125	13.2442	13.8256	16.34	16.5112	13.2442	16.0312	13.2442	5.26943	13.2442	4.84375
16.36	13.89	13.2544	14.4437	16.36	16.4623	13.2544	17.3438	13.2544	4.79309	13.2544	4.79167
16.38	13.8536	13.2646	13.4027	16.38	16.3947	13.2646	16.8438	13.2646	5.12057	13.2646	5.05208
16.4	13.8265	13.2749	13.8582	16.4	16.6056	13.2749	15.2188	13.2749	5.18011	13.2749	4.02778
16.42	13.619	13.2851	14.3461	16.42	16.4101	13.2851	17.4688	13.2851	4.91218	13.2851	4.86111
16.44	13.8559	13.2953	14.6064	16.44	16.3204	13.2953	16.0312	13.2953	5.23965	13.2953	4.67014
16.46	13.9124	13.3056	14.3787	16.46	16.5387	13.3056	16.375	13.3056	4.91218	13.3056	4.35764
16.48	13.7487	13.3158	13.4027	16.48	16.5534	13.3158	16.4062	13.3158	5.2992	13.3158	4.89583
16.5	13.8041	13.326	13.1425	16.5	16.4007	13.326	15.5312	13.326	4.16791	13.326	4.09722
16.52	13.8502	13.3363	14.8016	16.52	16.2139	13.3363	15.8125	13.3363	5.0908	13.3363	4.39236
16.54	13.7314	13.3465	12.9148	16.54	16.238	13.3465	17.4062	13.3465	5.89461	13.3465	4.39236
16.56	13.5936	13.3567	12.3292	16.56	16.4583	13.3567	18.2812	13.3567	4.91218	13.3567	4.60069
16.58	13.5215	13.367	14.6064	16.58	16.4349	13.367	16.625	13.367	5.5969	13.367	4.60069
16.6	13.4927	13.3772	14.8992	16.6	16.1403	13.3772	15.6562	13.3772	5.56713	13.3772	4.40972
16.62	13.3031	13.3874	14.0859	16.62	16.3371	13.3874	17.2188	13.3874	5.53736	13.3874	4.65278
16.64	13.4945	13.3977	13.8907	16.64	16.0378	13.3977	17.5	13.3977	5.50759	13.3977	4.60069
16.66	13.4062	13.4079	13.9558	16.66	16.3097	13.4079	16.0625	13.4079	4.64424	13.4079	4.53125
16.68	13.3895	13.4181	12.9473	16.68	16.1798	13.4181	15.8438	13.4181	4.55493	13.4181	4.40972
16.7	13.3394	13.4284	12.2967	16.7	16.0425	13.4284	16.8438	13.4284	5.53736	13.4284	4.61806
16.72	13.4518	13.4386	12.5244	16.72	16.2441	13.4386	17.4062	13.4386	4.82286	13.4386	4.65278
16.74	13.5671	13.4488	12.8822	16.74	16.2923	13.4488	16.1875	13.4488	5.62667	13.4488	4.93056
16.76	13.5412	13.4591	13.9883	16.76	16.0619	13.4591	16.5312	13.4591	3.92974	13.4591	4.77431
16.78	13.4685	13.4693	13.4678	16.78	16.0465	13.4693	16	13.4693	5.38851	13.4693	4.6875
16.8	13.5083	13.4795	13.3377	16.8	16.3224	13.4795	16.3438	13.4795	4.5847	13.4795	4.49653
16.82	13.3054	13.4898	12.2642	16.82	16.0037	13.4898	15.4375	13.4898	5.68622	13.4898	4.65278
16.84	13.1543	13.5	13.1099	16.84	16.0566	13.5	15.875	13.5	5.2992	13.5	4.46181
16.86	13.2892	13.5102	12.9148	16.86	15.9187	13.5102	16.375	13.5102	5.12057	13.5102	4.375
16.88	13.2327	13.5205	12.134	16.88	15.91	13.5205	15.5	13.5205	4.25722	13.5205	4.40972
16.9	13.0782	13.5307	13.2075	16.9	15.8236	13.5307	14.5312	13.5307	4.73355	13.5307	4.47917
16.92	13.1174	13.5409	12.4268	16.92	15.9957	13.5409	15.2812	13.5409	5.15034	13.5409	4.6875
16.94	13.0961	13.5512	12.8497	16.94	15.7673	13.5512	14.4688	13.5512	5.0908	13.5512	4.6875
16.96	13.2344	13.5614	13.2401	16.96	15.6555	13.5614	14.9375	13.5614	5.41828	13.5614	4.79167
16.98	13.205	13.5716	14.8016	16.98	15.8283	13.5716	15.2812	13.5716	5.0908	13.5716	4.94792
17	13.0776	13.5819	13.4678	17	15.9012	13.5819	15.4688	13.5819	5.56713	13.5819	4.42708
17.02	13.2679	13.5921	13.1425	17.02	15.9341	13.5921	14.5625	13.5921	5.38851	13.5921	4.14931
17.04	13.2777	13.6023	13.6955	17.04	15.7131	13.6023	14.3125	13.6023	5.41828	13.6023	5.24306
17.06	13.0655	13.6126	13.4353	17.06	15.6087	13.6126	14.5938	13.6126	5.35874	13.6126	5.10417
17.08	12.9796	13.6228	13.5003	17.08	15.5966	13.6228	15.2188	13.6228	5.74576	13.6228	5.32986
17.1	12.9485	13.633	13.4027	17.1	15.7124	13.633	15.5	13.633	7.85948	13.633	5.19097
17.12	12.9785	13.6433	14.1184	17.12	15.4004	13.6433	15.4062	13.6433	7.77017	13.6433	5.55556
17.14	12.9029	13.6535	13.1099	17.14	15.5698	13.6535	15.125	13.6535	8.66329	13.6535	5.57292
17.16	13.0407	13.6637	15.3221	17.16	15.4948	13.6637	16.1875	13.6637	9.31825	13.6637	6.57986
17.18	12.9416	13.674	14.0859	17.18	15.6522	13.674	15	13.674	8.72283	13.674	7.01389
17.2	12.8822	13.6842	15.8425	17.2	15.7111	13.6842	16.3125	13.6842	10.0923	13.6842	7.03125
17.22	13.0805	13.6944	15.2245	17.22	15.462	13.6944	16.3125	13.6944	10.2114	13.6944	8.69792
17.24	12.9116	13.7047	16.6558	17.24	15.5022	13.7047	17.5938	13.7047	13.1289	13.7047	8.92361
17.26	12.8695	13.7149	17.404	17.26	15.4486	13.7149	19.8438	13.7149	13.7243	13.7149	9.56597
17.28	12.7455	13.7251	17.6968	17.28	15.4975	13.7251	18.8125	13.7251	14.7068	13.7251	9.56597
17.3	12.7588	13.7354	20.3644	17.3	15.1668	13.7354	21.4688	13.7354	16.8205	13.7354	11.1806
17.32	12.813	13.7456	21.3403	17.32	15.5002	13.7456	23.4375	13.7456	17.922	13.7456	10.9896
17.34	12.911	13.7558	22.0559	17.34	15.4071	13.7558	23.4375	13.7558	20.6907	13.7558	11.9271
17.36	12.8043	13.7661	23.3247	17.36	15.3395	13.7661	26.5938	13.7661	22.5662	13.7661	11.2674
17.38	12.8003	13.7763	27.5211	17.38	15.4373	13.7763	34.5312	13.7763	24.8288	13.7763	12.1701
17.4	12.8297	13.7865	29.5381	17.4	15.2692	13.7865	38.1562	13.7865	26.1387	13.7865	11.059
17.42	12.7807	13.7968	31.2622	17.42	15.2324	13.7968	40.125	13.7968	27.0914	13.7968	11.7535
17.44	12.8101	13.807	35.5888	17.44	14.9585	13.807	41.3438	13.807	28.7288	13.807	10.8854
17.46	13.0482	13.8172	35.8165	17.46	15.1527	13.8172	48.1875	13.8172	28.3418	13.8172	10.5556
17.48	12.8885	13.8275	40.4359	17.48	15.2491	13.8275	49.1875	13.8275	27.4189	13.8275	9.16667
17.5	12.9836	13.8377	45.0878	17.5	15.2712	13.8377	50.5	13.8377	25.2754	13.8377	8.99306
17.52	12.986	13.8479	45.836	17.52	15.1587	13.8479	47.625	13.8479	23.1021	13.8479	7.82986
17.54	12.9398	13.8582	45.7385	17.54	15.0697	13.8582	46.9688	13.8582	22.3876	13.8582	6.84028
17.56	12.8879	13.8684	44.4697	17.56	15.158	13.8684	41.9688	13.8684	18.6067	13.8684	5.64236
17.58	12.9496	13.8786	41.8347	17.58	15.1929	13.8786	36.6875	13.8786	18.577	13.8786	6.57986
17.6	13.2021	13.8889	38.5166	17.6	14.992	13.8889	34.9688	13.8889	15.5701	13.8889	6.11111
17.62	13.2442	13.8991	37.4105	17.62	15.1721	13.8991	29.9375	13.8991	12.8312	13.8991	5.64236
17.64	13.2719	13.9093	32.8562	17.64	14.9465	13.9093	25.6875	13.9093	11.7297	13.9093	4.94792
17.66	13.1635	13.9196	29.7983	17.66	15.0603	13.9196	22.375	13.9196	10.5389	13.9196	4.42708
17.68	12.9127	13.9298	26.5452	17.68	15.1701	13.9298	19.7812	13.9298	7.88925	13.9298	4.77431
17.7	12.6285	13.94	24.756	17.7	15.067	13.94	18.5625	13.94	8.90146	13.94	4.73958
17.72	12.6908	13.9503	21.8933	17.72	15.1232	13.9503	16.9688	13.9503	6.93659	13.9503	4.72222
17.74	12.6325	13.9605	20.1692	17.74	15.061	13.9605	17.4375	13.9605	7.41292	13.9605	4.0625
17.76	12.3823	13.9707	18.7053	17.76	14.8601	13.9707	15.625	13.9707	6.69842	13.9707	4.61806
17.78	12.5241	13.981	16.3956	17.78	14.9927	13.981	15.5	13.981	5.86484	13.981	4.21875
17.8	12.4232	13.9912	15.257	17.8	15.073	13.9912	14.75	13.9912	6.34117	13.9912	3.94097
17.82	12.3587	14.0014	16.1028	17.82	15.057	14.0014	13.9375	14.0014	5.65645	14.0014	4.67014
17.84	12.459	14.0117	13.7606	17.84	14.8052	14.0117	15.5312	14.0117	5.23965	14.0117	5
17.86	12.4999	14.0219	13.663	17.86	14.8253	14.0219	14.125	14.0219	5.8053	14.0219	4.30556
17.88	12.3719	14.0321	12.9148	17.88	14.6981	14.0321	12.9375	14.0321	4.76332	14.0321	4.72222
17.9	12.3137	14.0424	12.2316	17.9	14.7851	14.0424	13.5625	14.0424	4.85263	14.0424	3.59375
17.92	12.3748	14.0526	12.7521	17.92	14.9813	14.0526	12.1875	14.0526	5.77553	14.0526	4.375
17.94	12.3927	14.0628	13.3702	17.94	14.9398	14.0628	11.8438	14.0628	3.78089	14.0628	3.75
17.96	12.248	14.0731	11.028	17.96	14.9311	14.0731	12.625	14.0731	4.70378	14.0731	3.78472
17.98	12.1903	14.0833	11.7762	17.98	14.8521	14.0833	12.3125	14.0833	4.97172	14.0833	3.85417
18	12.2364	14.0935	12.5895	18	14.7349	14.0935	12.2188	14.0935	4.43584	14.0935	4.11458
18.02	12.2065	14.1038	10.8003	18.02	14.6639	14.1038	13.4688	14.1038	3.54272	14.1038	4.02778
18.04	12.2289	14.114	10.5075	18.04	14.8909	14.114	12.4688	14.114	4.70378	14.114	3.55903
18.06	12.1661	14.1242	10.9954	18.06	14.6157	14.1242	12.5625	14.1242	3.89997	14.1242	3.73264
18.08	12.1333	14.1345	12.3292	18.08	14.7275	14.1345	12.6562	14.1345	4.70378	14.1345	3.78472
18.1	12.1996	14.1447	11.4834	18.1	14.7905	14.1447	13.5	14.1447	4.5847	14.1447	4.46181
18.12	12.2128	14.1549	10.9954	18.12	14.7061	14.1549	11.0312	14.1549	3.63203	14.1549	4.375
18.14	12.2226	14.1652	11.581	18.14	14.4403	14.1652	12.0312	14.1652	3.24501	14.1652	3.99306
18.16	12.2722	14.1754	10.7352	18.16	14.6512	14.1754	12.0625	14.1754	4.25722	14.1754	3.52431
18.18	12.0462	14.1856	10.8328	18.18	14.5012	14.1856	11.5938	14.1856	4.64424	14.1856	3.50694
18.2	12.0001	14.1959	10.8003	18.2	14.6853	14.1959	12.0938	14.1959	4.31676	14.1959	4.01042
18.22	11.9459	14.2061	9.82433	18.22	14.7269	14.2061	13.1562	14.2061	3.89997	14.2061	3.80208
18.24	11.9972	14.2163	10.6051	18.24	14.6833	14.2163	12.0625	14.2163	3.95951	14.2163	3.26389
18.26	12.2186	14.2266	10.2147	18.26	14.7597	14.2266	11.6562	14.2266	3.39387	14.2266	4.16667
18.28	12.4111	14.2368	11.4184	18.28	14.4657	14.2368	11.5938	14.2368	4.61447	14.2368	3.68056
18.3	12.0358	14.247	10.4424	18.3	14.4724	14.247	12.3438	14.247	2.76868	14.247	4.04514
18.32	12.1926	14.2573	10.7677	18.32	14.4818	14.2573	11.7188	14.2573	3.03662	14.2573	3.88889
18.34	12.0012	14.2675	10.6701	18.34	14.2782	14.2675	11.9688	14.2675	3.1557	14.2675	4.01042
18.36	12.1419	14.2777	10.3774	18.36	14.4095	14.2777	12.4062	14.2777	3.27478	14.2777	3.45486
18.38	12.1379	14.288	8.45804	18.38	14.2883	14.288	12.3438	14.288	4.25722	14.288	3.78472
18.4	12.1978	14.2982	10.0846	18.4	14.5066	14.2982	11.0625	14.2982	3.84043	14.2982	3.62847
18.42	12.0197	14.3084	9.75927	18.42	14.6411	14.3084	11.4062	14.3084	3.18547	14.3084	3.36806
18.44	11.9885	14.3187	11.1256	18.44	14.4102	14.3187	11	14.3187	3.63203	14.3187	3.33333
18.46	12.2157	14.3289	9.53155	18.46	14.2983	14.3289	12.7812	14.3289	3.45341	14.3289	3.87153
18.48	11.9966	14.3391	9.56409	18.48	14.3258	14.3391	11.375	14.3391	3.18547	14.3391	3.68056
18.5	11.9603	14.3494	10.0195	18.5	14.3713	14.3494	11.5625	14.3494	3.00685	14.3494	3.47222
18.52	12.2197	14.3596	9.7918	18.52	14.5655	14.3596	11.5312	14.3596	2.56029	14.3596	3.38542
18.54	12.3783	14.3698	9.27131	18.54	14.5608	14.3698	11.9375	14.3698	3.39387	14.3698	3.57639
18.56	12.3137	14.3801	8.32791	18.56	14.3405	14.3801	11.25	14.3801	3.3641	14.3801	4.14931
18.58	12.2209	14.3903	10.0846	18.58	14.4142	14.3903	11.0625	14.3903	3.89997	14.3903	3.69792
18.6	12.3575	14.4005	9.98699	18.6	14.4048	14.4005	10.9688	14.4005	3.12593	14.4005	3.21181
18.62	12.2745	14.4108	9.69421	18.62	14.3218	14.4108	10.9062	14.4108	3.21524	14.4108	3.21181
18.64	12.4054	14.421	8.62069	18.64	14.4249	14.421	10.7188	14.421	3.78089	14.421	3.68056
18.66	12.7311	14.4312	10.0195	18.66	14.6679	14.4312	11.625	14.4312	3.45341	14.4312	3.66319
18.68	12.6095	14.4415	10.7677	18.68	14.2762	14.4415	12.1562	14.4415	2.97708	14.4415	3.45486
18.7	12.9058	14.4517	9.17372	18.7	14.1926	14.4517	11.25	14.4517	3.81066	14.4517	3.29861
18.72	12.8061	14.4619	8.78334	18.72	14.6552	14.4619	10.2812	14.4619	3.3641	14.4619	3.87153
18.74	12.8257	14.4722	11.1256	18.74	14.4557	14.4722	10.1875	14.4722	3.60226	14.4722	4.09722
18.76	13.0834	14.4824	9.40143	18.76	14.4189	14.4824	11.5312	14.4824	3.57249	14.4824	3.48958
18.78	13.2846	14.4926	8.65322	18.78	14.6251	14.4926	9.625	14.4926	3.27478	14.4926	3.50694
18.8	13.2777	14.5029	9.04359	18.8	14.7844	14.5029	11.6875	14.5029	2.79845	14.5029	3.17708
18.82	13.284	14.5131	10.052	18.82	14.8052	14.5131	11.0312	14.5131	3.39387	14.5131	3.73264
18.84	13.6271	14.5233	10.0195	18.84	15.1105	14.5233	12.1562	14.5233	3.27478	14.5233	3.42014
18.86	13.7147	14.5336	9.56409	18.86	15.154	14.5336	11.2188	14.5336	2.47097	14.5336	3.40278
18.88	13.8761	14.5438	9.92193	18.88	15.079	14.5438	10.2812	14.5438	3.30455	14.5438	3.05556
18.9	14.2999	14.554	10.6376	18.9	15.1989	14.554	10.9375	14.554	3.63203	14.554	2.95139
18.92	14.6937	14.5643	9.98699	18.92	15.1232	14.5643	10.75	14.5643	2.6496	14.5643	3.55903
18.94	15.3717	14.5745	8.97853	18.94	15.312	14.5745	10.6562	14.5745	2.91753	14.5745	3.75
18.96	15.6767	14.5847	8.84841	18.96	15.5852	14.5847	10.6562	14.5847	3.54272	14.5847	3.4375
18.98	16.3333	14.595	10.3774	18.98	15.8571	14.595	10.7188	14.595	2.4412	14.595	3.54167
19	17.5988	14.6052	9.98699	19	16.0365	14.6052	11.3125	14.6052	3.57249	14.6052	3.71528
19.02	18.7081	14.6154	8.5231	19.02	16.149	14.6154	10.8125	14.6154	3.95951	14.6154	3.71528
19.04	20.4152	14.6257	9.27131	19.04	16.7061	14.6257	9.8125	14.6257	3.1557	14.6257	3.61111
19.06	22.248	14.6359	9.66168	19.06	16.9605	14.6359	10.625	14.6359	2.91753	14.6359	3.33333
19.08	24.8413	14.6461	9.33637	19.08	17.4412	14.6461	9.84375	14.6461	2.73891	14.6461	3.55903
19.1	28.3709	14.6564	9.07612	19.1	17.9889	14.6564	10.5312	14.6564	3.06639	14.6564	3.78472
19.12	33.1896	14.6666	9.92193	19.12	18.4958	14.6666	10.125	14.6666	3.1557	14.6666	3.48958
19.14	38.7687	14.6768	8.62069	19.14	19.6039	14.6768	10.25	14.6768	3.06639	14.6768	3.29861
19.16	46.4823	14.6871	8.39297	19.16	20.6484	14.6871	11.0312	14.6871	2.32212	14.6871	3.48958
19.18	55.4365	14.6973	8.91347	19.18	22.1348	14.6973	10.1562	14.6973	3.18547	14.6973	3.62847
19.2	65.1898	14.7075	9.82433	19.2	23.7839	14.7075	10.0938	14.7075	2.61983	14.7075	3.42014
19.22	73.0491	14.7178	9.3689	19.22	26.1233	14.7178	9.46875	14.7178	3.09616	14.7178	3.85417
19.24	77.3276	14.728	8.36044	19.24	29.0674	14.728	8.96875	14.728	3.48318	14.728	4.07986
19.26	75.7035	14.7382	8.97853	19.26	32.8042	14.7382	11.5938	14.7382	3.06639	14.7382	3.26389
19.28	70.2645	14.7485	9.04359	19.28	37.1322	14.7485	10.2812	14.7485	2.73891	14.7485	3.62847
19.3	63.4469	14.7587	9.75927	19.3	43.0169	14.7587	10.5938	14.7587	3.03662	14.7587	3.14236
19.32	57.4976	14.7689	8.97853	19.32	50.2869	14.7689	10.375	14.7689	2.17327	14.7689	3.64583
19.34	53.7478	14.7792	9.33637	19.34	58.491	14.7792	10.75	14.7792	3.95951	14.7792	3.42014
19.36	52.254	14.7894	8.1002	19.36	66.3642	14.7894	9.75	14.7894	2.94731	14.7894	3.40278
19.38	52.2488	14.7996	8.19779	19.38	74.0795	14.7996	10.5312	14.7996	3.54272	14.7996	3.68056
19.4	51.953	14.8099	8.16526	19.4	80.2963	14.8099	9.09375	14.8099	2.08395	14.8099	4.02778
19.42	49.8913	14.8201	9.10865	19.42	83.1995	14.8201	10.5625	14.8201	2.47097	14.8201	3.90625
19.44	45.2185	14.8303	9.17372	19.44	83.7499	14.8303	10.6562	14.8303	2.70914	14.8303	3.35069
19.46	39.3349	14.8406	7.64476	19.46	80.4965	14.8406	9.8125	14.8406	3.6618	14.8406	3.64583
19.48	33.4323	14.8508	9.07612	19.48	74.1693	14.8508	10.0938	14.8508	2.88776	14.8508	3.19444
19.5	28.5421	14.861	8.26285	19.5	65.2381	14.861	10.25	14.861	2.41143	14.861	3.33333
19.52	24.85	14.8713	9.66168	19.52	56.1469	14.8713	10.25	14.8713	2.05418	14.8713	3.22917
19.54	23.1555	14.8815	8.23032	19.54	46.745	14.8815	9.3125	14.8815	3.21524	14.8815	3.36806
19.56	22.6314	14.8917	8.97853	19.56	39.5245	14.8917	10.125	14.8917	2.88776	14.8917	3.10764
19.58	22.9664	14.902	8.62069	19.58	33.8601	14.902	10.7812	14.902	3.48318	14.902	3.4375
19.6	24.2002	14.9122	8.4255	19.6	29.4243	14.9122	9.53125	14.9122	2.26258	14.9122	3.00347
19.62	26.4107	14.9224	9.43396	19.62	26.6028	14.9224	10.5938	14.9224	2.88776	14.9224	3.17708
19.64	29.3216	14.9327	9.53155	19.64	25.3219	14.9327	10.0938	14.9327	2.29235	14.9327	3.4375
19.66	33.8953	14.9429	8.55563	19.66	24.6785	14.9429	11.2812	14.9429	3.48318	14.9429	3.87153
19.68	39.6681	14.9531	7.5797	19.68	24.8365	14.9531	9.5	14.9531	2.70914	14.9531	3.35069
19.7	47.7114	14.9634	8.4255	19.7	26.0765	14.9634	9.0625	14.9634	2.38166	14.9634	3.19444
19.72	58.2321	14.9736	8.68575	19.72	27.1391	14.9736	9.96875	14.9736	3.12593	14.9736	3.35069
19.74	71.3397	14.9838	10.2472	19.74	29.4577	14.9838	9.59375	14.9838	2.20304	14.9838	3.68056
19.76	85.2608	14.9941	8.0026	19.76	32.689	14.9941	10.4375	14.9941	2.88776	14.9941	3.54167
19.78	96.5171	15.0043	8.55563	19.78	37.6384	15.0043	9.3125	15.0043	3.27478	15.0043	3.59375
19.8	100	15.0145	9.33637	19.8	43.4113	15.0145	9.71875	15.0145	2.26258	15.0145	3.55903
19.82	93.3946	15.0248	8.36044	19.82	50.775	15.0248	8.875	15.0248	2.76868	15.0248	3.05556
19.84	79.1316	15.035	8.88094	19.84	60.6429	15.035	8.375	15.035	2.20304	15.035	3.48958
19.86	61.7167	15.0452	8.13273	19.86	73.0531	15.0452	9.59375	15.0452	2.50074	15.0452	3.24653
19.88	45.2513	15.0555	8.62069	19.88	85.233	15.0555	9.15625	15.0555	2.26258	15.0555	3.48958
19.9	32.5116	15.0657	9.04359	19.9	94.6094	15.0657	9.6875	15.0657	1.90533	15.0657	3.36806
19.92	24.0497	15.0759	7.90501	19.92	100	15.0759	8.71875	15.0759	2.29235	15.0759	3.48958
19.94	19.0581	15.0862	8.5231	19.94	96.6208	15.0862	8.53125	15.0862	2.38166	15.0862	3.33333
19.96	16.1027	15.0964	9.17372	19.96	87.2122	15.0964	9.40625	15.0964	2.35189	15.0964	3.05556
19.98	15.0453	15.1066	7.97007	19.98	73.2988	15.1066	9.375	15.1066	2.50074	15.1066	3.81944
20	14.2088	15.1169	8.26285	20	58.7809	15.1169	10.7812	15.1169	3.27478	15.1169	3.45486
20.02	13.6276	15.1271	8.06766	20.02	44.976	15.1271	9.3125	15.1271	2.41143	15.1271	3.48958
20.04	13.1653	15.1373	7.80742	20.04	34.2819	15.1373	9.375	15.1373	2.59006	15.1373	3.83681
20.06	12.9519	15.1476	7.83995	20.06	26.8639	15.1476	9.375	15.1476	3.33433	15.1476	3.07292
20.08	12.8303	15.1578	7.67729	20.08	21.8067	15.1578	9.90625	15.1578	2.26258	15.1578	3.29861
20.1	12.4354	15.168	7.28692	20.1	19.0241	15.168	8.625	15.168	1.36946	15.168	2.88194
20.12	12.3264	15.1783	7.44958	20.12	17.4024	15.1783	9.34375	15.1783	2.91753	15.1783	3.64583
20.14	12.2935	15.1885	7.90501	20.14	16.3137	15.1885	8.1875	15.1885	2.56029	15.1885	3.19444
20.16	11.9609	15.1987	8.946	20.16	16.143	15.1987	9.875	15.1987	2.47097	15.1987	3.36806
20.18	11.8456	15.209	7.25439	20.18	15.6428	15.209	9.15625	15.209	2.70914	15.209	3.35069
20.2	11.5486	15.2192	7.61223	20.2	15.2237	15.2192	9.625	15.2192	2.76868	15.2192	3.24653
20.22	11.4991	15.2294	8.29538	20.22	14.9853	15.2294	8.8125	15.2294	2.79845	15.2294	3.22917
20.24	11.4529	15.2397	8.36044	20.24	14.7007	15.2397	9.21875	15.2397	2.32212	15.2397	3.75
20.26	11.1946	15.2499	7.02668	20.26	14.6833	15.2499	10.9062	15.2499	2.6496	15.2499	3.22917
20.28	11.1209	15.2601	7.18933	20.28	14.4028	15.2601	8.9375	15.2601	3.63203	15.2601	3.42014
20.3	11.0234	15.2704	8.0026	20.3	14.1926	15.2704	8.75	15.2704	2.41143	15.2704	3.31597
20.32	10.9185	15.2806	9.62915	20.32	14.0814	15.2806	9.59375	15.2806	2.20304	15.2806	2.96875
20.34	10.8516	15.2908	8.84841	20.34	13.8082	15.2908	8.90625	15.2908	2.32212	15.2908	3.02083
20.36	10.926	15.3011	7.05921	20.36	13.5692	15.3011	9.40625	15.3011	1.39923	15.3011	3.26389
20.38	10.9018	15.3113	8.49057	20.38	13.6924	15.3113	9.4375	15.3113	2.56029	15.3113	3.45486
20.4	10.6412	15.3215	7.93754	20.4	13.4005	15.3215	9.03125	15.3215	2.4412	15.3215	3.05556
20.42	10.7674	15.3318	8.4255	20.42	13.2384	15.3318	8.90625	15.3318	2.11372	15.3318	2.98611
20.44	10.8193	15.342	7.48211	20.44	13.0603	15.342	9.125	15.342	2.91753	15.342	3.10764
20.46	10.8827	15.3522	8.45804	20.46	13.1875	15.3522	9.34375	15.3522	2.35189	15.3522	3.15972
20.48	10.5483	15.3625	7.28692	20.48	13.2706	15.3625	9.5	15.3625	2.85799	15.3625	3.36806
20.5	10.4296	15.3727	6.6363	20.5	12.9974	15.3727	9.6875	15.3727	1.69693	15.3727	3.29861
20.52	10.3967	15.3829	8.49057	20.52	13.2424	15.3829	9.21875	15.3829	2.91753	15.3829	3.50694
20.54	10.6683	15.3932	8.45804	20.54	13.3081	15.3932	9.21875	15.3932	2.41143	15.3932	3.64583
20.56	10.4019	15.4034	6.6363	20.56	13.2371	15.4034	8.8125	15.4034	2.05418	15.4034	3.29861
20.58	10.5985	15.4136	8.4255	20.58	13.0972	15.4136	8.5	15.4136	2.67937	15.4136	3.36806
20.6	10.5524	15.4239	8.5231	20.6	13.0871	15.4239	9.6875	15.4239	3.12593	15.4239	3.02083
20.62	10.4665	15.4341	7.61223	20.62	13.2578	15.4341	8.875	15.4341	2.23281	15.4341	3.05556
20.64	10.538	15.4443	9.20625	20.64	13.4822	15.4443	8.71875	15.4443	3.60226	15.4443	3.42014
20.66	10.5622	15.4546	8.68575	20.66	13.7031	15.4546	8.28125	15.4546	2.05418	15.4546	3.24653
20.68	10.3091	15.4648	9.23878	20.68	13.977	15.4648	9.15625	15.4648	2.41143	15.4648	3.26389
20.7	10.1972	15.475	7.97007	20.7	14.0566	15.475	8.59375	15.475	2.41143	15.475	3.40278
20.72	10.3235	15.4853	7.90501	20.72	14.1798	15.4853	8.4375	15.4853	2.61983	15.4853	3.07292
20.74	10.5293	15.4955	7.38452	20.74	14.4624	15.4955	8.5625	15.4955	2.29235	15.4955	3.61111
20.76	10.4054	15.5057	7.28692	20.76	14.5668	15.5057	7.375	15.5057	1.99464	15.5057	3.22917
20.78	10.4918	15.516	8.36044	20.78	14.6177	15.516	8.84375	15.516	1.90533	15.516	3.07292
20.8	10.5662	15.5262	8.19779	20.8	14.9056	15.5262	9.09375	15.5262	1.84579	15.5262	3.29861
20.82	10.3368	15.5364	7.64476	20.82	14.8822	15.5364	7.65625	15.5364	2.76868	15.5364	3.10764
20.84	10.2947	15.5467	8.39297	20.84	14.6204	15.5467	8.53125	15.5467	2.61983	15.5467	3.35069
20.86	10.3823	15.5569	7.28692	20.86	14.3452	15.5569	8.0625	15.5569	2.20304	15.5569	3.29861
20.88	10.2895	15.5671	7.87248	20.88	14.0386	15.5671	9.3125	15.5671	2.47097	15.5671	3.4375
20.9	10.2278	15.5774	7.1568	20.9	13.5424	15.5774	8.84375	15.5774	1.99464	15.5774	3.19444
20.92	10.1586	15.5876	7.77489	20.92	13.2585	15.5876	8.5	15.5876	1.81602	15.5876	3.14236
20.94	10.0404	15.5978	9.43396	20.94	12.8769	15.5978	8.59375	15.5978	2.82822	15.5978	3.47222
20.96	10.1794	15.6081	7.48211	20.96	12.6981	15.6081	8.03125	15.6081	2.11372	15.6081	3.59375
20.98	10.0646	15.6183	6.76643	20.98	12.5521	15.6183	8.375	15.6183	2.35189	15.6183	2.65625
21	9.93145	15.6285	7.77489	21	12.1846	15.6285	8.625	15.6285	2.17327	15.6285	2.95139
21.02	9.76598	15.6388	7.70982	21.02	12.1578	15.6388	8.03125	15.6388	1.99464	15.6388	3.21181
21.04	9.83632	15.649	7.54717	21.04	11.977	15.649	8.78125	15.649	2.38166	15.649	2.53472
21.06	9.85535	15.6592	7.83995	21.06	11.9569	15.6592	7.625	15.6592	2.82822	15.6592	3.50694
21.08	9.72447	15.6695	7.70982	21.08	12.2227	15.6695	7.96875	15.6695	2.61983	15.6695	3.14236
21.1	9.90435	15.6797	6.2134	21.1	11.9536	15.6797	8.84375	15.6797	2.73891	15.6797	3.33333
21.12	9.78789	15.6899	8.03513	21.12	11.9515	15.6899	8.28125	15.6899	2.02441	15.6899	3.26389
21.14	9.58956	15.7002	8.26285	21.14	11.8826	15.7002	8.1875	15.7002	2.70914	15.7002	3.22917
21.16	9.62877	15.7104	7.54717	21.16	11.8853	15.7104	7.9375	15.7104	2.76868	15.7104	2.98611
21.18	9.58495	15.7206	8.49057	21.18	11.596	15.7206	8.40625	15.7206	2.53052	15.7206	3.24653
21.2	9.60859	15.7309	7.74236	21.2	11.9375	15.7309	7.59375	15.7309	2.82822	15.7309	2.41319
21.22	9.69968	15.7411	7.77489	21.22	11.6918	15.7411	8.15625	15.7411	2.6496	15.7411	3.125
21.24	9.45408	15.7513	7.38452	21.24	11.6161	15.7513	9.59375	15.7513	2.29235	15.7513	2.89931
21.26	9.38547	15.7616	7.41705	21.26	11.513	15.7616	8.1875	15.7616	2.41143	15.7616	3.45486
21.28	9.41948	15.7718	7.18933	21.28	11.4293	15.7718	8.25	15.7718	1.66716	15.7718	3.29861
21.3	9.26324	15.782	6.66884	21.3	11.3918	15.782	7.96875	15.782	2.97708	15.782	2.79514
21.32	9.43563	15.7923	6.99414	21.32	11.5619	15.7923	7.375	15.7923	2.88776	15.7923	3.19444
21.34	9.35088	15.8025	7.80742	21.34	11.3824	15.8025	7.375	15.8025	2.05418	15.8025	3.24653
21.36	9.32378	15.8127	7.83995	21.36	11.2773	15.8127	8.65625	15.8127	2.47097	15.8127	3.22917
21.38	9.28573	15.823	7.25439	21.38	11.2793	15.823	9.125	15.823	2.50074	15.823	3.47222
21.4	9.16754	15.8332	7.02668	21.4	11.1501	15.8332	8.59375	15.8332	2.56029	15.8332	3.02083
21.42	9.2765	15.8434	6.99414	21.42	11.4835	15.8434	8.6875	15.8434	1.96487	15.8434	2.88194
21.44	9.09489	15.8537	8.16526	21.44	11.2894	15.8537	7.96875	15.8537	2.79845	15.8537	2.53472
21.46	9.13121	15.8639	7.38452	21.46	11.1334	15.8639	8.40625	15.8639	2.29235	15.8639	3.03819
21.48	9.02398	15.8741	7.67729	21.48	11.2351	15.8741	8.0625	15.8741	2.32212	15.8741	3.15972
21.5	9.27823	15.8844	7.80742	21.5	11.1534	15.8844	8.21875	15.8844	1.90533	15.8844	2.46528
21.52	9.10931	15.8946	7.41705	21.52	11.1528	15.8946	7.28125	15.8946	1.66716	15.8946	2.91667
21.54	9.03551	15.9048	6.37606	21.54	11.0744	15.9048	9	15.9048	1.9351	15.9048	3.02083
21.56	9.05799	15.9151	7.77489	21.56	11.0122	15.9151	7.625	15.9151	2.23281	15.9151	2.63889
21.58	9.00611	15.9253	8.71828	21.58	11.0008	15.9253	8.9375	15.9253	1.81602	15.9253	2.89931
21.6	8.92654	15.9355	8.19779	21.6	11.0155	15.9355	8.28125	15.9355	2.26258	15.9355	2.63889
21.62	8.97267	15.9458	7.70982	21.62	11.1387	15.9458	8.21875	15.9458	2.26258	15.9458	3.31597
21.64	8.73686	15.956	7.31945	21.64	10.9218	15.956	8.90625	15.956	2.02441	15.956	3.02083
21.66	8.704	15.9662	7.41705	21.66	10.9861	15.9662	8.03125	15.9662	2.56029	15.9662	3.35069
21.68	8.9398	15.9765	7.02668	21.68	10.8173	15.9765	8.125	15.9765	1.28014	15.9765	2.93403
21.7	8.73629	15.9867	7.25439	21.7	10.9854	15.9867	8	15.9867	2.70914	15.9867	3.15972
21.72	8.78471	15.9969	8.13273	21.72	11.0617	15.9969	8.125	15.9969	2.35189	15.9969	2.79514
21.74	8.73283	16.0072	6.96161	21.74	10.7872	16.0072	7.25	16.0072	1.45877	16.0072	3.29861
21.76	8.72533	16.0174	7.12427	21.76	10.7939	16.0174	7.75	16.0174	1.75648	16.0174	3.09028
21.78	8.65326	16.0276	7.44958	21.78	10.51	16.0276	6.65625	16.0276	2.59006	16.0276	2.67361
21.8	8.66537	16.0379	7.18933	21.8	10.6513	16.0379	8.21875	16.0379	1.60762	16.0379	3.03819
21.82	8.61002	16.0481	7.83995	21.82	10.814	16.0481	7.75	16.0481	1.51831	16.0481	3.02083
21.84	8.591	16.0583	7.74236	21.84	10.5254	16.0583	7.1875	16.0583	1.96487	16.0583	3.125
21.86	8.5714	16.0686	7.12427	21.86	10.583	16.0686	8	16.0686	1.57785	16.0686	3.05556
21.88	8.71784	16.0788	7.05921	21.88	10.5348	16.0788	7.75	16.0788	2.17327	16.0788	2.95139
21.9	8.58004	16.089	8.71828	21.9	10.3855	16.089	8.6875	16.089	1.45877	16.089	2.95139
21.92	8.59561	16.0993	7.41705	21.92	10.2522	16.0993	8.53125	16.0993	2.29235	16.0993	2.95139
21.94	8.63539	16.1095	7.83995	21.94	10.4571	16.1095	7.21875	16.1095	1.07175	16.1095	3.14236
21.96	8.48837	16.1197	6.86402	21.96	10.2944	16.1197	7.78125	16.1197	2.20304	16.1197	2.82986
21.98	8.39036	16.13	6.2134	21.98	10.2469	16.13	7.875	16.13	1.84579	16.13	3.00347
22	8.35692	16.1402	8.26285	22	10.3647	16.1402	7.28125	16.1402	1.2206	16.1402	2.96875
22.02	8.43533	16.1504	7.38452	22.02	10.2301	16.1504	7.96875	16.1504	2.23281	16.1504	3.07292
22.04	8.46877	16.1607	6.86402	22.04	10.6198	16.1607	8.34375	16.1607	1.84579	16.1607	3.02083
22.06	8.42265	16.1709	6.27846	22.06	10.3808	16.1709	7.25	16.1709	1.99464	16.1709	2.96875
22.08	8.33213	16.1811	7.80742	22.08	10.4055	16.1811	8.78125	16.1811	2.26258	16.1811	3.29861
22.1	8.36672	16.1914	6.96161	22.1	10.2529	16.1914	7.3125	16.1914	2.11372	16.1914	3.14236
22.12	8.50163	16.2016	6.83149	22.12	10.1759	16.2016	7.40625	16.2016	2.17327	16.2016	2.98611
22.14	8.52931	16.2118	6.70137	22.14	10.3319	16.2118	8.53125	16.2118	2.56029	16.2118	2.96875
22.16	8.47915	16.2221	5.69291	22.16	10.3339	16.2221	8	16.2221	2.91753	16.2221	2.98611
22.18	8.3846	16.2323	8.36044	22.18	10.1538	16.2323	7.71875	16.2323	2.05418	16.2323	3.31597
22.2	8.4411	16.2425	6.60377	22.2	10.1953	16.2425	7.9375	16.2425	2.29235	16.2425	2.96875
22.22	8.40708	16.2528	8.1002	22.22	10.2053	16.2528	7.71875	16.2528	2.32212	16.2528	3.09028
22.24	8.44802	16.263	7.48211	22.24	10.1143	16.263	7.9375	16.263	1.63739	16.263	3.54167
22.26	8.30734	16.2732	5.72544	22.26	10.1364	16.2732	7.8125	16.2732	2.05418	16.2732	3.31597
22.28	8.35923	16.2835	6.83149	22.28	10.0125	16.2835	7.40625	16.2835	1.60762	16.2835	2.56944
22.3	8.44859	16.2937	7.48211	22.3	10.0259	16.2937	8.59375	16.2937	1.69693	16.2937	2.95139
22.32	8.41169	16.3039	7.70982	22.32	10.1491	16.3039	7.78125	16.3039	1.66716	16.3039	2.79514
22.34	8.11132	16.3142	6.60377	22.34	9.84178	16.3142	7.75	16.3142	2.11372	16.3142	2.95139
22.36	8.29927	16.3244	6.83149	22.36	10.0507	16.3244	7.15625	16.3244	2.08395	16.3244	2.77778
22.38	8.39497	16.3346	7.41705	22.38	10.1049	16.3346	7.96875	16.3346	1.9351	16.3346	2.8125
22.4	8.32521	16.3449	7.22186	22.4	10.0909	16.3449	7.0625	16.3449	1.57785	16.3449	2.65625
22.42	8.2739	16.3551	6.92908	22.42	9.98038	16.3551	6.96875	16.3551	2.59006	16.3551	2.74306
22.44	8.2076	16.3653	6.7339	22.44	10.0734	16.3653	8.3125	16.3653	1.69693	16.3653	2.79514
22.46	8.60022	16.3756	7.25439	22.46	10.1203	16.3756	7.125	16.3756	1.54808	16.3756	3.22917
22.48	8.56909	16.3858	6.37606	22.48	9.87727	16.3858	7.65625	16.3858	1.90533	16.3858	3.07292
22.5	8.4607	16.396	6.2134	22.5	10.0527	16.396	6.8125	16.396	1.54808	16.396	3.31597
22.52	8.72533	16.4063	7.1568	22.52	9.9623	16.4063	7.8125	16.4063	2.50074	16.4063	2.98611
22.54	9.10815	16.4165	6.53871	22.54	10.2114	16.4165	7.71875	16.4165	1.60762	16.4165	2.76042
22.56	9.00438	16.4267	6.89655	22.56	10.3265	16.4267	8	16.4267	1.78625	16.4267	2.82986
22.58	9.2863	16.437	8.0026	22.58	10.1056	16.437	8.03125	16.437	1.7267	16.437	2.91667
22.6	9.48117	16.4472	7.74236	22.6	10.0601	16.4472	7.5625	16.4472	2.05418	16.4472	2.69097
22.62	9.44716	16.4574	6.79896	22.62	10.3212	16.4574	6.59375	16.4574	1.90533	16.4574	2.79514
22.64	9.57111	16.4677	7.38452	22.64	10.502	16.4677	7.375	16.4677	1.84579	16.4677	2.88194
22.66	9.6599	16.4779	6.99414	22.66	10.5308	16.4779	7.46875	16.4779	1.90533	16.4779	3.14236
22.68	9.4829	16.4881	7.54717	22.68	10.3044	16.4881	7.34375	16.4881	0.80381	16.4881	2.72569
22.7	9.68296	16.4984	6.96161	22.7	10.4558	16.4984	7.9375	16.4984	3.00685	16.4984	2.95139
22.72	9.87091	16.5086	6.37606	22.72	10.5033	16.5086	6.6875	16.5086	2.29235	16.5086	3.17708
22.74	10.1159	16.5188	6.83149	22.74	10.5401	16.5188	7.46875	16.5188	1.66716	16.5188	2.8125
22.76	10.6729	16.5291	6.05075	22.76	10.5716	16.5291	7.78125	16.5291	1.90533	16.5291	3.40278
22.78	11.2944	16.5393	6.57124	22.78	10.6178	16.5393	7.28125	16.5393	1.87556	16.5393	2.69097
22.8	12.2261	16.5495	6.66884	22.8	10.5616	16.5495	7.28125	16.5495	2.11372	16.5495	2.76042
22.82	13.4726	16.5598	7.1568	22.82	10.5743	16.5598	7.0625	16.5598	1.78625	16.5598	3.09028
22.84	15.0286	16.57	8.16526	22.84	10.5	16.57	7.65625	16.57	2.08395	16.57	2.65625
22.86	17.2235	16.5802	6.50618	22.86	10.6084	16.5802	7.21875	16.5802	2.6496	16.5802	2.89931
22.88	19.2817	16.5905	7.25439	22.88	10.8896	16.5905	6.4375	16.5905	1.39923	16.5905	2.89931
22.9	21.2795	16.6007	7.31945	22.9	10.966	16.6007	8.3125	16.6007	1.45877	16.6007	2.72569
22.92	23.0062	16.6109	6.6363	22.92	11.3577	16.6109	7.4375	16.6109	1.96487	16.6109	2.86458
22.94	24.1495	16.6212	6.37606	22.94	11.5746	16.6212	7.3125	16.6212	1.63739	16.6212	3.15972
22.96	25.2385	16.6314	7.64476	22.96	12.3379	16.6314	7.1875	16.6314	1.30991	16.6314	3.00347
22.98	25.5297	16.6416	8.39297	22.98	13.2478	16.6416	7.53125	16.6416	2.50074	16.6416	2.8125
23	25.4513	16.6519	7.31945	23	14.5387	16.6519	7.375	16.6519	2.05418	16.6519	3.42014
23.02	24.9843	16.6621	6.40859	23.02	16.3572	16.6621	7.78125	16.6621	2.29235	16.6621	2.95139
23.04	24.6119	16.6723	5.49772	23.04	18.1175	16.6723	7.3125	16.6723	1.63739	16.6723	2.93403
23.06	24.2209	16.6826	6.37606	23.06	21.2302	16.6826	6.78125	16.6826	1.45877	16.6826	2.77778
23.08	23.9188	16.6928	6.6363	23.08	24.3323	16.6928	7.1875	16.6928	2.4412	16.6928	2.96875
23.1	22.9399	16.703	7.41705	23.1	28.1635	16.703	7.78125	16.703	1.54808	16.703	2.91667
23.12	21.3792	16.7133	7.12427	23.12	31.6177	16.7133	6.53125	16.7133	2.20304	16.7133	3.19444
23.14	19.3187	16.7235	7.48211	23.14	34.5925	16.7235	8	16.7235	2.59006	16.7235	3.09028
23.16	16.8217	16.7337	6.89655	23.16	36.1412	16.7337	7.84375	16.7337	1.45877	16.7337	3.05556
23.18	14.4417	16.744	7.05921	23.18	35.5909	16.744	7.28125	16.744	2.53052	16.744	2.63889
23.2	12.3748	16.7542	5.30254	23.2	32.987	16.7542	6.71875	16.7542	1.7267	16.7542	3.42014
23.22	10.8902	16.7644	6.18087	23.22	29.2093	16.7644	7.03125	16.7644	2.26258	16.7644	2.98611
23.24	9.74811	16.7747	7.18933	23.24	25.1425	16.7747	7.5	16.7747	1.66716	16.7747	3.03819
23.26	9.2102	16.7849	6.92908	23.26	21.4197	16.7849	6.40625	16.7849	1.36946	16.7849	3.00347
23.28	8.6498	16.7951	8.0026	23.28	17.8436	16.7951	7.84375	16.7951	1.99464	16.7951	3.125
23.3	8.49241	16.8054	7.31945	23.3	15.0898	16.8054	7.84375	16.8054	1.75648	16.8054	2.91667
23.32	8.48722	16.8156	7.31945	23.32	13.1206	16.8156	7.125	16.8156	2.11372	16.8156	3.03819
23.34	8.24162	16.8258	7.1568	23.34	12.0634	16.8258	7.25	16.8258	2.05418	16.8258	2.72569
23.36	7.8686	16.8361	6.47365	23.36	11.1641	16.8361	7.65625	16.8361	2.29235	16.8361	2.53472
23.38	7.88474	16.8463	6.44112	23.38	10.982	16.8463	7.0625	16.8463	1.81602	16.8463	3.10764
23.4	7.73426	16.8565	5.56278	23.4	10.4846	16.8565	6.625	16.8565	1.81602	16.8565	2.82986
23.42	7.57571	16.8668	6.47365	23.42	10.3486	16.8668	6.1875	16.8668	2.05418	16.8668	2.30903
23.44	7.47886	16.877	7.31945	23.44	10.269	16.877	7.375	16.877	2.20304	16.877	2.51736
23.46	7.23383	16.8872	7.35198	23.46	9.99578	16.8872	6.9375	16.8872	1.60762	16.8872	3.00347
23.48	7.22172	16.8975	7.51464	23.48	9.86522	16.8975	7.53125	16.8975	1.45877	16.8975	2.58681
23.5	7.1485	16.9077	6.86402	23.5	9.69649	16.9077	6.84375	16.9077	2.32212	16.9077	2.8125
23.52	6.98015	16.9179	7.09174	23.52	9.60476	16.9179	8.21875	16.9179	1.96487	16.9179	2.65625
23.54	6.98534	16.9282	6.92908	23.54	9.42867	16.9282	6.78125	16.9282	2.38166	16.9282	2.76042
23.56	6.97957	16.9384	7.25439	23.56	9.29275	16.9384	7	16.9384	1.45877	16.9384	3.09028
23.58	6.84812	16.9486	6.34353	23.58	9.4059	16.9486	7.125	16.9486	1.69693	16.9486	2.98611
23.6	6.96458	16.9589	8.1002	23.6	9.01555	16.9589	7.09375	16.9589	2.35189	16.9589	2.91667
23.62	6.8314	16.9691	6.66884	23.62	9.09791	16.9691	7.1875	16.9691	1.84579	16.9691	3.4375
23.64	6.8389	16.9793	6.44112	23.64	8.93789	16.9793	7.1875	16.9793	1.429	16.9793	3.09028
23.66	6.72763	16.9896	5.92062	23.66	8.8187	16.9896	8.125	16.9896	2.1435	16.9896	2.34375
23.68	6.72532	16.9998	6.76643	23.68	8.62453	16.9998	7.78125	16.9998	1.84579	16.9998	2.88194
23.7	6.62558	17.01	5.85556	23.7	8.38617	17.01	6.65625	17.01	1.96487	17.01	2.95139
23.72	6.73512	17.0203	6.14834	23.72	8.54218	17.0203	6.71875	17.0203	2.02441	17.0203	2.82986
23.74	6.71379	17.0305	7.48211	23.74	8.50669	17.0305	6.90625	17.0305	1.48854	17.0305	3.28125
23.76	6.6717	17.0407	5.85556	23.76	8.58235	17.0407	7.125	17.0407	1.25037	17.0407	2.98611
23.78	6.61635	17.051	7.64476	23.78	8.31587	17.051	7.125	17.051	1.54808	17.051	3.05556
23.8	6.5293	17.0612	6.6363	23.8	8.32658	17.0612	6.96875	17.0612	1.04198	17.0612	2.63889
23.82	6.59848	17.0714	5.88809	23.82	8.49799	17.0714	7.4375	17.0714	1.19083	17.0714	2.72569
23.84	6.53564	17.0817	7.1568	23.84	8.20405	17.0817	7.6875	17.0817	2.29235	17.0817	3.19444
23.86	6.49759	17.0919	6.57124	23.86	8.18464	17.0919	6.53125	17.0919	2.56029	17.0919	2.93403
23.88	6.64518	17.1021	5.69291	23.88	8.41295	17.1021	7.4375	17.1021	1.30991	17.1021	2.8125
23.9	6.63077	17.1124	7.18933	23.9	8.40626	17.1124	7.4375	17.1124	1.60762	17.1124	2.95139
23.92	6.77029	17.1226	7.38452	23.92	8.18196	17.1226	6.71875	17.1226	1.96487	17.1226	2.62153
23.94	6.62904	17.1328	6.6363	23.94	8.15317	17.1328	8.03125	17.1328	2.67937	17.1328	3.17708
23.96	6.75069	17.1431	7.02668	23.96	8.1304	17.1431	6.6875	17.1431	0.95266	17.1431	2.98611
23.98	6.72532	17.1533	6.47365	23.98	8.34399	17.1533	7.5625	17.1533	1.9351	17.1533	2.56944
24	7.01647	17.1635	6.47365	24	8.28909	17.1635	7.84375	17.1635	1.66716	17.1635	3.05556
24.02	7.14908	17.1738	6.40859	24.02	8.29043	17.1738	7.3125	17.1738	1.60762	17.1738	2.84722
24.04	7.14331	17.184	5.3676	24.04	8.29177	17.184	6.9375	17.184	1.57785	17.184	3.17708
24.06	7.69333	17.1942	6.37606	24.06	8.05608	17.1942	7.1875	17.1942	1.54808	17.1942	2.29167
24.08	7.83054	17.2045	6.40859	24.08	8.13509	17.2045	8.625	17.2045	1.78625	17.2045	3.09028
24.1	8.19434	17.2147	6.34353	24.1	8.18531	17.2147	7.9375	17.2147	2.26258	17.2147	2.82986
24.12	8.68728	17.2249	7.22186	24.12	8.33127	17.2249	7.375	17.2249	2.47097	17.2249	2.70833
24.14	8.97382	17.2352	5.49772	24.14	8.33395	17.2352	8.1875	17.2352	2.1435	17.2352	3.125
24.16	9.39008	17.2454	6.37606	24.16	8.27904	17.2454	8.625	17.2454	1.78625	17.2454	3.00347
24.18	10.0716	17.2556	6.60377	24.18	8.52544	17.2556	7.34375	17.2556	1.90533	17.2556	2.70833
24.2	10.5685	17.2659	5.62785	24.2	8.63324	17.2659	7.28125	17.2659	1.84579	17.2659	2.76042
24.22	11.0666	17.2761	5.98569	24.22	8.90976	17.2761	7.15625	17.2761	1.48854	17.2761	3.28125
24.24	11.6271	17.2863	7.28692	24.24	8.94525	17.2863	6.40625	17.2863	1.75648	17.2863	3.07292
24.26	11.2137	17.2966	6.66884	24.26	9.18093	17.2966	5.53125	17.2966	2.1435	17.2966	2.63889
24.28	11.0741	17.3068	6.2134	24.28	9.40523	17.3068	6.78125	17.3068	1.90533	17.3068	3.02083
24.3	10.5045	17.317	8.58816	24.3	9.47554	17.317	6.8125	17.317	1.90533	17.317	2.63889
24.32	9.9522	17.3273	6.08328	24.32	9.45076	17.3273	6.46875	17.3273	1.36946	17.3273	2.82986
24.34	8.85966	17.3375	5.98569	24.34	9.60208	17.3375	7.8125	17.3375	2.79845	17.3375	2.89931
24.36	8.14303	17.3477	5.20494	24.36	9.6744	17.3477	7	17.3477	2.50074	17.3477	2.72569
24.38	7.60627	17.358	6.79896	24.38	9.57932	17.358	6.21875	17.358	2.20304	17.358	2.88194
24.4	7.0724	17.3682	6.44112	24.4	9.29476	17.3682	7.28125	17.3682	1.60762	17.3682	3.21181
24.42	6.73916	17.3784	6.34353	24.42	9.15281	17.3784	7.59375	17.3784	1.75648	17.3784	2.91667
24.44	6.56562	17.3887	7.31945	24.44	8.6319	17.3887	7.375	17.3887	2.26258	17.3887	3.09028
24.46	6.32981	17.3989	7.64476	24.46	8.3306	17.3989	6.34375	17.3989	2.50074	17.3989	3.33333
24.48	6.48433	17.4091	6.2134	24.48	8.12237	17.4091	6.21875	17.4091	1.9351	17.4091	3.19444
24.5	6.27677	17.4194	6.08328	24.5	7.90945	17.4194	7.4375	17.4194	1.69693	17.4194	2.60417
24.52	6.52065	17.4296	7.02668	24.52	7.9918	17.4296	7.3125	17.4296	1.30991	17.4296	2.48264
24.54	6.41457	17.4398	7.70982	24.54	7.66104	17.4398	8.09375	17.4398	1.28014	17.4398	2.84722
24.56	6.70053	17.4501	6.50618	24.56	7.83714	17.4501	7.375	17.4501	2.47097	17.4501	3.05556
24.58	6.85331	17.4603	7.22186	24.58	7.75277	17.4603	6.9375	17.4603	2.02441	17.4603	3.10764
24.6	7.00609	17.4705	7.22186	24.6	7.80567	17.4705	7.5625	17.4705	2.50074	17.4705	2.79514
24.62	7.63452	17.4808	7.44958	24.62	7.69251	17.4808	7.21875	17.4808	1.96487	17.4808	3.45486
24.64	7.74464	17.491	7.48211	24.64	7.78893	17.491	7.46875	17.491	2.02441	17.491	3.10764
24.66	7.77001	17.5012	6.96161	24.66	7.71997	17.5012	8.03125	17.5012	2.08395	17.5012	2.63889
24.68	7.67776	17.5115	7.87248	24.68	7.45884	17.5115	7.0625	17.5115	2.08395	17.5115	2.32639
24.7	7.01474	17.5217	7.64476	24.7	7.59275	17.5217	7.78125	17.5217	2.50074	17.5217	3.19444
24.72	6.82218	17.5319	7.97007	24.72	7.42603	17.5319	6.53125	17.5319	2.61983	17.5319	2.55208
24.74	6.47568	17.5422	6.6363	24.74	7.26601	17.5422	6.40625	17.5422	2.56029	17.5422	2.96875
24.76	6.22431	17.5524	5.88809	24.76	7.30417	17.5524	6.5	17.5524	1.87556	17.5524	2.77778
24.78	6.00349	17.5626	7.09174	24.78	7.20039	17.5626	7.5625	17.5626	2.26258	17.5626	2.82986
24.8	5.96544	17.5729	6.99414	24.8	7.36577	17.5729	7.84375	17.5729	3.45341	17.5729	2.8125
24.82	5.74002	17.5831	6.60377	24.82	7.23119	17.5831	7.125	17.5831	2.56029	17.5831	2.95139
24.84	5.60857	17.5933	7.5797	24.84	7.09125	17.5933	6.34375	17.5933	2.85799	17.5933	2.77778
24.86	5.54284	17.6036	7.35198	24.86	7.05845	17.6036	6.5625	17.6036	3.92974	17.6036	2.67361
24.88	5.4356	17.6138	6.311	24.88	7.08188	17.6138	7.03125	17.6138	2.91753	17.6138	3.35069
24.9	5.2857	17.624	6.96161	24.9	6.86427	17.624	6.625	17.624	2.47097	17.624	3.02083
24.92	5.60741	17.6343	6.96161	24.92	7.09661	17.6343	6.5	17.6343	3.03662	17.6343	2.37847
24.94	5.39236	17.6445	7.05921	24.94	6.99618	17.6445	6.53125	17.6445	1.69693	17.6445	2.82986
24.96	5.4258	17.6547	6.24593	24.96	6.83548	17.6547	6.71875	17.6547	2.59006	17.6547	2.65625
24.98	5.23785	17.665	7.77489	24.98	6.83013	17.665	6.5	17.665	2.50074	17.665	2.55208
25	5.31222	17.6752	5.92062	25	6.91449	17.6752	6.75	17.6752	2.41143	17.6752	3.19444
25.02	5.26898	17.6854	6.44112	25.02	6.85155	17.6854	6.75	17.6854	1.7267	17.6854	2.48264
25.04	5.30415	17.6957	5.82303	25.04	6.87298	17.6957	6.71875	17.6957	1.33968	17.6957	3.00347
25.06	5.33413	17.7059	6.7339	25.06	6.82477	17.7059	6.1875	17.7059	1.69693	17.7059	2.88194
25.08	5.17731	17.7161	6.18087	25.08	6.94529	17.7161	7.4375	17.7161	2.38166	17.7161	2.93403
25.1	5.31395	17.7264	6.27846	25.1	6.9627	17.7264	6.59375	17.7264	1.19083	17.7264	2.69097
25.12	5.17616	17.7366	7.5797	25.12	6.93123	17.7366	7	17.7366	2.50074	17.7366	2.44792
25.14	5.2563	17.7468	8.1002	25.14	6.70023	17.7468	6.96875	17.7468	1.25037	17.7468	2.48264
25.16	5.19692	17.7571	6.50618	25.16	6.56833	17.7571	6.6875	17.7571	1.10152	17.7571	3.10764
25.18	5.07181	17.7673	6.44112	25.18	6.50539	17.7673	6.4375	17.7673	2.08395	17.7673	2.95139
25.2	5.17731	17.7775	7.18933	25.2	6.57101	17.7775	7.5	17.7775	1.78625	17.7775	3.26389
25.22	5.15022	17.7878	6.08328	25.22	6.71229	17.7878	6	17.7878	2.32212	17.7878	2.79514
25.24	5.18712	17.798	5.85556	25.24	6.6701	17.798	7	17.798	2.1435	17.798	2.48264
25.26	5.06604	17.8082	5.92062	25.26	6.51544	17.8082	7.125	17.8082	1.57785	17.8082	2.89931
25.28	5.00089	17.8185	6.66884	25.28	6.51878	17.8185	6.71875	17.8185	1.7267	17.8185	2.67361
25.3	5.03895	17.8287	6.92908	25.3	6.42639	17.8287	7.0625	17.8287	1.96487	17.8287	3.03819
25.32	5.07181	17.8389	7.48211	25.32	6.49066	17.8389	7.0625	17.8389	2.02441	17.8389	2.74306
25.34	5.06258	17.8492	5.92062	25.34	6.48665	17.8492	6.75	17.8492	2.11372	17.8492	3.26389
25.36	4.90404	17.8594	6.66884	25.36	6.53084	17.8594	6.21875	17.8594	1.28014	17.8594	3.28125
25.38	4.94901	17.8696	7.61223	25.38	6.33131	17.8696	7.4375	17.8696	1.66716	17.8696	2.62153
25.4	4.88789	17.8799	6.6363	25.4	6.41299	17.8799	7.65625	17.8799	1.07175	17.8799	2.82986
25.42	5.0597	17.8901	7.12427	25.42	6.48732	17.8901	7.21875	17.8901	1.429	17.8901	3.125
25.44	4.89077	17.9003	7.12427	25.44	6.44915	17.9003	6.71875	17.9003	1.9351	17.9003	2.8125
25.46	4.8902	17.9106	7.74236	25.46	6.47727	17.9106	7.28125	17.9106	1.96487	17.9106	3.00347
25.48	4.85907	17.9208	7.64476	25.48	6.24761	17.9208	6.46875	17.9208	1.75648	17.9208	3.125
25.5	4.75875	17.931	7.22186	25.5	6.44246	17.931	7.40625	17.931	1.7267	17.931	2.88194
25.52	4.70974	17.9413	7.12427	25.52	6.2831	17.9413	7	17.9413	2.32212	17.9413	3.21181
25.54	4.76797	17.9515	7.87248	25.54	6.2898	17.9515	5.9375	17.9515	1.7267	17.9515	2.95139
25.56	4.86887	17.9617	7.09174	25.56	6.2282	17.9617	6.875	17.9617	0.98244	17.9617	2.72569
25.58	4.63479	17.972	6.6363	25.58	6.2128	17.972	7.5625	17.972	2.08395	17.972	2.5
25.6	4.78123	17.9822	6.44112	25.6	6.28913	17.9822	6.28125	17.9822	2.08395	17.9822	3.00347
25.62	4.60539	17.9924	6.7339	25.62	6.38086	17.9924	7.75	17.9924	1.87556	17.9924	2.46528
25.64	4.546	18.0027	6.01822	25.64	6.15923	18.0027	6.9375	18.0027	1.84579	18.0027	2.98611
25.66	4.76336	18.0129	6.60377	25.66	6.25096	18.0129	7.0625	18.0129	1.81602	18.0129	2.79514
25.68	4.61519	18.0231	7.44958	25.68	6.34537	18.0231	7.03125	18.0231	1.99464	18.0231	2.25694
25.7	4.69879	18.0334	7.1568	25.7	6.28042	18.0334	6.90625	18.0334	2.32212	18.0334	2.62153
25.72	4.79392	18.0436	7.31945	25.72	6.24895	18.0436	6.3125	18.0436	1.69693	18.0436	3.02083
25.74	4.76394	18.0538	6.60377	25.74	6.10969	18.0538	7.375	18.0538	1.90533	18.0538	2.86458
25.76	4.62672	18.0641	6.27846	25.76	5.9885	18.0641	8.125	18.0641	1.66716	18.0641	2.5
25.78	4.61288	18.0743	7.35198	25.78	6.10098	18.0743	6.875	18.0743	1.60762	18.0743	2.82986
25.8	4.66074	18.0845	7.12427	25.8	5.95837	18.0845	6.65625	18.0845	1.99464	18.0845	2.58681
25.82	4.60308	18.0948	7.18933	25.82	5.97645	18.0948	8.09375	18.0948	1.9351	18.0948	2.76042
25.84	4.63133	18.105	6.92908	25.84	6.1291	18.105	7.6875	18.105	2.05418	18.105	2.70833
25.86	4.49412	18.1152	7.25439	25.86	5.97845	18.1152	7.125	18.1152	2.32212	18.1152	2.98611
25.88	4.41109	18.1255	6.50618	25.88	5.89208	18.1255	7.375	18.1255	1.51831	18.1255	3.14236
25.9	4.32865	18.1357	7.09174	25.9	5.73942	18.1357	6.71875	18.1357	1.90533	18.1357	3.02083
25.92	4.73223	18.1459	6.79896	25.92	5.8807	18.1459	7.34375	18.1459	1.90533	18.1459	2.82986
25.94	4.45318	18.1562	7.31945	25.94	5.81776	18.1562	7.25	18.1562	1.81602	18.1562	3.00347
25.96	4.43589	18.1664	6.7339	25.96	6.14383	18.1664	6.9375	18.1664	1.429	18.1664	3.02083
25.98	4.56907	18.1766	6.99414	25.98	6.00457	18.1766	7.1875	18.1766	1.45877	18.1766	2.67361
26	4.48028	18.1869	7.02668	26	5.80169	18.1869	6.78125	18.1869	2.20304	18.1869	2.44792
26.02	4.30328	18.1971	6.14834	26.02	5.87601	18.1971	6.65625	18.1971	2.4412	18.1971	2.53472
26.04	4.39956	18.2073	7.18933	26.04	5.87601	18.2073	7.15625	18.2073	1.19083	18.2073	2.91667
26.06	4.48259	18.2176	6.50618	26.06	5.77491	18.2176	6.84375	18.2176	3.1557	18.2176	2.77778
26.08	4.35748	18.2278	7.22186	26.08	5.72268	18.2278	7.34375	18.2278	1.48854	18.2278	2.69097
26.1	4.38803	18.238	7.80742	26.1	5.83383	18.238	6.90625	18.238	1.96487	18.238	2.72569
26.12	4.39322	18.2483	5.72544	26.12	5.87132	18.2483	6.8125	18.2483	1.9351	18.2483	2.63889
26.14	4.31712	18.2585	6.60377	26.14	5.73407	18.2585	6.65625	18.2585	3.03662	18.2585	2.60417
26.16	4.38284	18.2687	7.1568	26.16	5.79232	18.2687	6.53125	18.2687	1.63739	18.2687	3.24653
26.18	4.25312	18.279	6.11581	26.18	5.67314	18.279	6.9375	18.279	2.41143	18.279	2.76042
26.2	4.42378	18.2892	7.61223	26.2	5.67916	18.2892	7.03125	18.2892	1.54808	18.2892	2.79514
26.22	4.33903	18.2994	7.38452	26.22	5.86664	18.2994	6.1875	18.2994	2.17327	18.2994	3.02083
26.24	4.31885	18.3097	7.54717	26.24	5.64569	18.3097	7.3125	18.3097	2.56029	18.3097	3.21181
26.26	4.32692	18.3199	6.70137	26.26	5.54726	18.3199	7.625	18.3199	1.7267	18.3199	2.62153
26.28	4.40014	18.3301	7.48211	26.28	5.65372	18.3301	6.96875	18.3301	1.39923	18.3301	2.8125
26.3	4.30559	18.3404	7.12427	26.3	5.65238	18.3404	5.4375	18.3404	1.7267	18.3404	2.98611
26.32	4.43531	18.3506	7.44958	26.32	5.41067	18.3506	8.0625	18.3506	3.03662	18.3506	3.15972
26.34	4.34133	18.3608	7.54717	26.34	5.72469	18.3608	6.96875	18.3608	1.78625	18.3608	3.22917
26.36	4.22718	18.3711	6.89655	26.36	5.54324	18.3711	7.0625	18.3711	2.59006	18.3711	2.60417
26.38	4.16491	18.3813	7.31945	26.38	5.57404	18.3813	6.96875	18.3813	1.90533	18.3813	3.45486
26.4	4.21911	18.3915	8.03513	26.4	5.68117	18.3915	7.25	18.3915	2.59006	18.3915	3.03819
26.42	4.16664	18.4018	6.34353	26.42	5.45955	18.4018	7.46875	18.4018	2.17327	18.4018	2.84722
26.44	4.1603	18.412	6.99414	26.44	5.41938	18.412	7.5625	18.412	2.82822	18.412	3.07292
26.46	4.24563	18.4222	5.95316	26.46	5.37184	18.4222	7.09375	18.4222	2.05418	18.4222	3.19444
26.48	4.19547	18.4325	6.92908	26.48	5.47897	18.4325	6.78125	18.4325	2.11372	18.4325	2.56944
26.5	4.11879	18.4427	6.96161	26.5	5.50374	18.4427	7.96875	18.4427	2.6496	18.4427	2.98611
26.52	4.23525	18.4529	6.34353	26.52	5.30153	18.4529	7.84375	18.4529	2.08395	18.4529	3.28125
26.54	4.207	18.4632	7.09174	26.54	5.4937	18.4632	7.96875	18.4632	3.30455	18.4632	2.93403
26.56	4.21853	18.4734	6.57124	26.56	5.37652	18.4734	6.65625	18.4734	2.79845	18.4734	3.15972
26.58	4.16837	18.4836	7.38452	26.58	5.31626	18.4836	7.84375	18.4836	2.79845	18.4836	2.82986
26.6	4.14877	18.4939	7.38452	26.6	5.45352	18.4939	6.5	18.4939	2.73891	18.4939	2.76042
26.62	4.28195	18.5041	6.7339	26.62	5.27408	18.5041	6.9375	18.5041	2.1435	18.5041	2.91667
26.64	4.28599	18.5143	6.05075	26.64	5.28145	18.5143	8.375	18.5143	2.82822	18.5143	3.03819
26.66	4.19489	18.5246	7.67729	26.66	5.42339	18.5246	8.15625	18.5246	2.50074	18.5246	2.74306
26.68	4.25947	18.5348	8.71828	26.68	5.40933	18.5348	8	18.5348	1.60762	18.5348	3.22917
26.7	4.06229	18.545	8.55563	26.7	5.52851	18.545	7.5	18.545	1.63739	18.545	2.82986
26.72	4.27964	18.5553	8.16526	26.72	5.3551	18.5553	7.625	18.5553	1.90533	18.5553	2.8125
26.74	4.45203	18.5655	7.12427	26.74	5.15021	18.5655	6.6875	18.5655	2.85799	18.5655	3.02083
26.76	4.64171	18.5757	5.75797	26.76	5.41469	18.5757	7.78125	18.5757	2.4412	18.5757	2.89931
26.78	4.71493	18.586	6.6363	26.78	5.27743	18.586	8.25	18.586	2.1435	18.586	2.88194
26.8	4.8729	18.5962	7.1568	26.8	5.39996	18.5962	7.46875	18.5962	1.87556	18.5962	3.17708
26.82	4.57598	18.6064	6.24593	26.82	5.20177	18.6064	8.3125	18.6064	2.29235	18.6064	2.98611
26.84	4.69879	18.6167	7.51464	26.84	5.21248	18.6167	8.40625	18.6167	2.1435	18.6167	3.22917
26.86	4.63998	18.6269	8.1002	26.86	5.29417	18.6269	7.78125	18.6269	2.97708	18.6269	3.07292
26.88	4.43704	18.6371	7.09174	26.88	5.29886	18.6371	7.6875	18.6371	2.1435	18.6371	3.09028
26.9	4.49123	18.6474	8.0026	26.9	5.31091	18.6474	8.96875	18.6474	2.88776	18.6474	3.09028
26.92	4.25774	18.6576	7.41705	26.92	5.39527	18.6576	7.1875	18.6576	2.08395	18.6576	3.38542
26.94	4.2635	18.6678	9.07612	26.94	5.38657	18.6678	7.03125	18.6678	2.6496	18.6678	3.00347
26.96	4.19893	18.6781	7.41705	26.96	5.47696	18.6781	7.53125	18.6781	3.33433	18.6781	3.14236
26.98	4.25831	18.6883	6.50618	26.98	5.2165	18.6883	7.8125	18.6883	2.88776	18.6883	3.19444
27	4.23929	18.6985	8.23032	27	5.60149	18.6985	6.46875	18.6985	3.12593	18.6985	3.36806
27.02	4.4428	18.7088	8.4255	27.02	5.4321	18.7088	6.90625	18.7088	2.6496	18.7088	2.86458
27.04	4.35286	18.719	7.80742	27.04	5.41938	18.719	6.8125	18.719	2.88776	18.719	3.21181
27.06	4.35344	18.7292	7.44958	27.06	5.45151	18.7292	7.03125	18.7292	2.32212	18.7292	3.69792
27.08	4.33269	18.7395	7.28692	27.08	5.57404	18.7395	8.1875	18.7395	2.50074	18.7395	3.35069
27.1	4.47624	18.7497	7.02668	27.1	5.25333	18.7497	7.4375	18.7497	2.6496	18.7497	2.93403
27.12	4.34364	18.7599	7.38452	27.12	5.47093	18.7599	7.625	18.7599	2.32212	18.7599	2.70833
27.14	4.3742	18.7702	8.32791	27.14	5.28881	18.7702	7.375	18.7702	2.47097	18.7702	2.89931
27.16	4.49931	18.7804	7.05921	27.16	5.37585	18.7804	7.59375	18.7804	2.41143	18.7804	3.07292
27.18	4.43473	18.7906	6.76643	27.18	5.50106	18.7906	8.375	18.7906	2.67937	18.7906	3.47222
27.2	4.42493	18.8009	8.06766	27.2	5.46758	18.8009	8.34375	18.8009	2.20304	18.8009	3.02083
27.22	4.34422	18.8111	7.12427	27.22	5.2319	18.8111	7.875	18.8111	2.67937	18.8111	2.60417
27.24	4.7795	18.8213	7.38452	27.24	5.26471	18.8213	7.28125	18.8213	2.94731	18.8213	3.36806
27.26	4.9	18.8316	9.46649	27.26	5.56199	18.8316	7.8125	18.8316	2.53052	18.8316	3.28125
27.28	5.10871	18.8418	7.48211	27.28	5.36648	18.8418	7.5625	18.8418	3.03662	18.8418	3.38542
27.3	5.21133	18.852	7.70982	27.3	5.35845	18.852	6.90625	18.852	2.38166	18.852	3.19444
27.32	5.46674	18.8623	7.67729	27.32	5.43344	18.8623	7.5625	18.8623	2.1435	18.8623	2.93403
27.34	5.706	18.8725	9.69421	27.34	5.49905	18.8725	8.25	18.8725	3.6618	18.8725	3.57639
27.36	6.24622	18.8827	8.16526	27.36	5.24328	18.8827	7.5	18.8827	3.3641	18.8827	3.48958
27.38	6.94959	18.893	8.36044	27.38	5.40933	18.893	8.3125	18.893	3.03662	18.893	3.54167
27.4	7.59186	18.9032	8.71828	27.4	5.35845	18.9032	7.59375	18.9032	3.6618	18.9032	3.35069
27.42	8.60253	18.9134	8.32791	27.42	5.42005	18.9134	8.25	18.9134	3.18547	18.9134	3.48958
27.44	9.97527	18.9237	7.48211	27.44	5.62024	18.9237	8.125	18.9237	3.92974	18.9237	3.35069
27.46	11.6841	18.9339	9.3689	27.46	5.88472	18.9339	7.1875	18.9339	4.34653	18.9339	3.42014
27.48	14.0958	18.9441	7.97007	27.48	5.93895	18.9441	8.90625	18.9441	3.89997	18.9441	3.73264
27.5	17.1053	18.9544	8.78334	27.5	6.07889	18.9544	8.03125	18.9544	3.33433	18.9544	3.52431
27.52	20.7588	18.9646	7.41705	27.52	6.00658	18.9646	8.03125	18.9646	3.8702	18.9646	3.61111
27.54	24.9186	18.9748	7.22186	27.54	6.03068	18.9748	9.09375	18.9748	4.07859	18.9748	3.59375
27.56	29.0921	18.9851	8.65322	27.56	6.37416	18.9851	8.09375	18.9851	4.52516	18.9851	3.19444
27.58	31.6335	18.9953	8.16526	27.58	6.65671	18.9953	9.28125	18.9953	3.8702	18.9953	4.0625
27.6	33.2271	19.0055	9.7918	27.6	6.69488	19.0055	9.34375	19.0055	4.49539	19.0055	3.61111
27.62	33.4219	19.0158	8.19779	27.62	7.0089	19.0158	8.71875	19.0158	4.82286	19.0158	3.69792
27.64	33.4352	19.026	10.1822	27.64	7.53249	19.026	8.21875	19.026	5.12057	19.026	3.66319
27.66	34.285	19.0362	9.40143	27.66	7.98712	19.0362	8.46875	19.0362	5.83507	19.0362	3.54167
27.68	35.7448	19.0465	10.5075	27.68	8.6252	19.0465	9.84375	19.0465	4.76332	19.0465	4.25347
27.7	38.9653	19.0567	9.27131	27.7	9.31953	19.0567	10.3438	19.0567	5.74576	19.0567	3.76736
27.72	43.6682	19.0669	8.68575	27.72	10.6292	19.0669	9.28125	19.0669	5.95415	19.0669	3.78472
27.74	49.7368	19.0772	9.33637	27.74	12.0419	19.0772	8.28125	19.0772	5.65645	19.0772	4.34028
27.76	55.817	19.0874	8.65322	27.76	14.5434	19.0874	8.0625	19.0874	6.49003	19.0874	4.39236
27.78	58.7371	19.0976	9.7918	27.78	17.3462	19.0976	9.34375	19.0976	7.62132	19.0976	4.60069
27.8	57.8793	19.1079	10.1171	27.8	21.0863	19.1079	9.40625	19.1079	8.21673	19.1079	5.67708
27.82	52.7158	19.1181	9.49902	27.82	26.191	19.1181	10.9375	19.1181	9.40756	19.1181	5.9375
27.84	45.2577	19.1283	10.8003	27.84	31.5635	19.1283	10.75	19.1283	9.37779	19.1283	6.57986
27.86	37.5551	19.1386	11.2882	27.86	38.407	19.1386	10.7812	19.1386	10.8961	19.1386	7.62153
27.88	29.5118	19.1488	10.54	27.88	45.6998	19.1488	12.5625	19.1488	13.3373	19.1488	8.47222
27.9	22.0728	19.159	11.4509	27.9	53.0274	19.159	12.8125	19.159	15.5999	19.159	11.5278
27.92	16.2411	19.1693	12.1666	27.92	59.0219	19.1693	13.4062	19.1693	17.0587	19.1693	12.7604
27.94	12.1713	19.1795	12.1991	27.94	61.9218	19.1795	15.25	19.1795	21.3456	19.1795	15.1215
27.96	9.44716	19.1897	12.5569	27.96	61.8575	19.1897	16.375	19.1897	23.6082	19.1897	17.6042
27.98	7.72273	19.2	14.5739	27.98	58.7581	19.2	18.0625	19.2	26.6746	19.2	20.4167
28	7.092	19.2102	15.2895	28	53.4465	19.2102	21.5938	19.2102	34.415	19.2102	23.9063
28.02	6.45204	19.2204	16.851	28.02	46.7048	19.2204	24.9375	19.2204	38.0173	19.2204	24.3056
28.04	6.07729	19.2307	17.5667	28.04	38.9614	19.2307	26.7188	19.2307	43.7928	19.2307	26.6493
28.06	5.88242	19.2409	20.8848	28.06	31.368	19.2409	32	19.2409	52.337	19.2409	26.7361
28.08	5.706	19.2511	22.5439	28.08	25.028	19.2511	36.0312	19.2511	58.7973	19.2511	27.6389
28.1	5.57801	19.2614	26.2524	28.1	20.094	19.2614	42.8125	19.2614	67.7583	19.2614	27.8819
28.12	5.48461	19.2716	28.4971	28.12	15.843	19.2716	50.9375	19.2716	71.7475	19.2716	26.1979
28.14	5.52381	19.2818	32.9538	28.14	13.0376	19.2818	55.0625	19.2818	78.5353	19.2818	25.0174
28.16	5.48403	19.2921	35.8165	28.16	10.8019	19.2921	62	19.2921	82.9413	19.2921	25.0521
28.18	5.58493	19.3023	39.5576	28.18	9.6436	19.3023	67.7812	19.3023	89.5802	19.3023	22.4132
28.2	6.0231	19.3125	47.4301	28.2	8.62386	19.3125	74.2188	19.3125	90.9795	19.3125	21.6319
28.22	6.50162	19.3228	49.8374	28.22	7.97306	19.3228	81.5312	19.3228	91.3367	19.3228	21.1458
28.24	7.43734	19.333	54.5543	28.24	7.41733	19.333	83.4688	19.333	87.3177	19.333	20.5035
28.26	8.43418	19.3432	61.028	28.26	7.2881	19.3432	89.5312	19.3432	84.4597	19.3432	21.059
28.28	10.0773	19.3535	66.5257	28.28	7.0484	19.3535	91.125	19.3535	78.8628	19.3535	20.6944
28.3	11.9684	19.3637	72.9994	28.3	7.40327	19.3637	90.9688	19.3637	73.891	19.3637	20.9549
28.32	14.7536	19.3739	76.2199	28.32	7.17897	19.3739	89.6562	19.3739	68.1155	19.3739	18.559
28.34	17.9009	19.3842	78.7573	28.34	7.15754	19.3842	86.4688	19.3842	62.8461	19.3842	19.4965
28.36	20.2815	19.3944	82.9538	28.36	7.27203	19.3944	80.4062	19.3944	54.4507	19.3944	18.8368
28.38	21.1457	19.4046	82.3683	28.38	7.70524	19.4046	72.25	19.4046	49.2409	19.4046	15.9549
28.4	20.293	19.4149	85.3286	28.4	7.7742	19.4149	67.4375	19.4149	42.0661	19.4149	14.7917
28.42	18.4648	19.4251	83.5394	28.42	7.31957	19.4251	58.7812	19.4251	36.618	19.4251	14.4444
28.44	16.455	19.4353	83.5719	28.44	7.16357	19.4353	52.125	19.4353	34.3257	19.4353	12.4653
28.46	14.414	19.4456	83.7996	28.46	6.82343	19.4456	45.375	19.4456	30.9318	19.4456	11.1285
28.48	11.9499	19.4558	81.8478	28.48	6.24628	19.4558	41.6875	19.4558	27.0616	19.4558	9.27083
28.5	9.73889	19.466	75.4392	28.5	5.94364	19.466	33.9062	19.466	21.4647	19.466	8.50694
28.52	7.69679	19.4763	73.0969	28.52	5.67648	19.4763	31.0625	19.4763	20.7502	19.4763	7.98611
28.54	6.71898	19.4865	66.5582	28.54	5.40799	19.4865	26.625	19.4865	18.7556	19.4865	7.36111
28.56	5.90029	19.4967	60.0195	28.56	4.92926	19.4967	22.375	19.4967	17.6541	19.4967	6.21528
28.58	5.00608	19.507	55.0748	28.58	4.82749	19.507	20.5625	19.507	18.7556	19.507	5.50347
28.6	4.67976	19.5172	51.3338	28.6	4.7987	19.5172	19.5	19.5172	15.5106	19.5172	6.35417
28.62	4.40821	19.5274	47.1373	28.62	4.74112	19.5274	18.0312	19.5274	12.7717	19.5274	5.90278
28.64	4.02424	19.5377	42.0299	28.64	4.46928	19.5377	16.1562	19.5377	13.3075	19.5377	5.76389
28.66	4.0398	19.5479	36.4346	28.66	4.60185	19.5479	15.1875	19.5479	13.8732	19.5479	5.17361
28.68	3.82994	19.5581	34.0273	28.68	4.4358	19.5581	13.9062	19.5581	11.5808	19.5581	5.72917
28.7	3.8213	19.5684	29.3754	28.7	4.57172	19.5684	13.0938	19.5684	11.5213	19.5684	5.19097
28.72	3.77748	19.5786	27.4235	28.72	4.50878	19.5786	13.125	19.5786	11.5511	19.5786	5.81597
28.74	3.70599	19.5888	25.5042	28.74	4.27778	19.5888	13.4062	19.5888	9.82435	19.5888	6.30208
28.76	3.35488	19.5991	25.4066	28.76	4.08897	19.5991	12	19.5991	9.76481	19.5991	6.84028
28.78	3.61374	19.6093	21.9584	28.78	4.2731	19.6093	12.2812	19.6093	11.6701	19.6093	7.29167
28.8	3.39408	19.6195	22.674	28.8	4.14856	19.6195	10.5	19.6195	9.22894	19.6195	8.14236
28.82	3.41945	19.6298	20.3969	28.82	4.26038	19.6298	10.0312	19.6298	10.003	19.6298	9.14931
28.84	3.31683	19.64	17.9245	28.84	4.19543	19.64	11.0625	19.64	10.2411	19.64	10.7292
28.86	3.33354	19.6502	17.1763	28.86	4.23694	19.6502	12.3438	19.6502	10.0328	19.6502	12.4826
28.88	3.21881	19.6605	18.998	28.88	4.20882	19.6605	12.25	19.6605	11.9976	19.6605	16.3194
28.9	3.06257	19.6707	18.8029	28.9	3.99322	19.6707	12.625	19.6707	12.7419	19.6707	17.9167
28.92	3.16923	19.6809	20.527	28.92	3.95305	19.6809	12.2188	19.6809	12.9503	19.6809	22.3438
28.94	2.96687	19.6912	19.2908	28.94	3.93296	19.6912	14.0625	19.6912	15.5701	19.6912	26.3194
28.96	3.08506	19.7014	20.527	28.96	3.88476	19.7014	15.6562	19.7014	20.4227	19.7014	31.5104
28.98	3.21305	19.7116	23.4222	28.98	3.87672	19.7116	15.2812	19.7116	22.0006	19.7116	34.0104
29	3.04931	19.7219	26.0898	29	3.80642	19.7219	17.6875	19.7219	25.8113	19.7219	36.8403
29.02	3.06891	19.7321	30.9044	29.02	3.89681	19.7321	21.0938	19.7321	31.7356	19.7321	38.2118
29.04	3.14905	19.7423	32.7261	29.04	3.92292	19.7423	23.875	19.7423	39.3569	19.7423	37.7778
29.06	3.12253	19.7526	39.9805	29.06	3.74951	19.7526	29.0312	19.7526	46.8592	19.7526	36.2847
29.08	3.02683	19.7628	48.1783	29.08	3.72272	19.7628	36.25	19.7628	55.7606	19.7628	36.4583
29.1	2.9121	19.773	54.0338	29.1	3.8794	19.773	39.75	19.773	66.5377	19.773	33.1424
29.12	3.09025	19.7833	62.0039	29.12	3.78566	19.7833	48.3125	19.7833	74.6949	19.7833	29.4965
29.14	2.98243	19.7935	73.4873	29.14	3.68657	19.7935	59.0938	19.7935	83.9833	19.7935	26.1285
29.16	3.08909	19.8037	84.5803	29.16	3.71804	19.8037	69.1562	19.8037	96.1298	19.8037	22.5347
29.18	2.98301	19.814	92.095	29.18	3.75486	19.814	75.9062	19.814	99.7916	19.814	20
29.2	2.90748	19.8242	94.3071	29.2	3.75754	19.8242	80.2812	19.8242	100	19.8242	16.9097
29.22	3.01126	19.8344	100	29.22	3.84324	19.8344	85.6562	19.8344	99.613	19.8344	13.8542
29.24	2.87347	19.8447	95.7059	29.24	3.67987	19.8447	86.2812	19.8447	99.0473	19.8447	11.7361
29.26	2.98416	19.8549	96.5192	29.26	3.7562	19.8549	84.7812	19.8549	94.0459	19.8549	10.9375
29.28	2.90229	19.8651	92.7456	29.28	3.54127	19.8651	83.1875	19.8651	86.3948	19.8651	9.40972
29.3	2.9686	19.8754	85.5563	29.3	3.59953	19.8754	78.625	19.8754	79.8154	19.8754	7.53472
29.32	2.69762	19.8856	78.8874	29.32	3.65644	19.8856	69.625	19.8856	69.6041	19.8856	6.94444
29.34	2.92074	19.8958	71.6656	29.34	3.60555	19.8958	65.0938	19.8958	60.3453	19.8958	6.85764
29.36	3.00088	19.9061	61.5159	29.36	3.47365	19.9061	57	19.9061	52.2775	19.9061	5.71181
29.38	2.7743	19.9163	55.8881	29.38	3.57408	19.9163	50.6562	19.9163	44.0905	19.9163	4.86111
29.4	2.85214	19.9265	47.7879	29.4	3.52788	19.9265	42.5	19.9265	37.3325	19.9265	4.86111
29.42	2.97321	19.9368	39.0046	29.42	3.556	19.9368	36.5625	19.9368	30.3959	19.9368	4.98264
29.44	3.07353	19.947	34.4177	29.44	3.73344	19.947	29.4688	19.947	24.7693	19.947	4.67014
29.46	2.93573	19.9572	29.8634	29.46	3.52387	19.9572	25.5	19.9572	22.3578	19.9572	3.88889
29.48	3.09947	19.9675	25.7645	29.48	3.53391	19.9675	22	19.9675	18.7556	19.9675	4.23611
29.5	3.20671	19.9777	22.9343	29.5	3.44352	19.9777	18.1562	19.9777	16.0464	19.9777	2.93403
29.52	3.05911	19.9879	20.4945	29.52	3.57007	19.9879	15.8125	19.9879	13.7243	19.9879	3.64583
29.54	3.01241	19.9982	18.2173	29.54	3.40803	19.9982	15.8438	19.9982	12.4144	19.9982	3.83681
29.56	3.11965	20.0084	16.2329	29.56	3.40268	20.0084	12.5	20.0084	9.97321	20.0084	3.71528
29.58	3.32201	20.0186	14.1509	29.58	3.40335	20.0186	12.0938	20.0186	9.34802	20.0186	3.15972
29.6	3.22054	20.0289	14.2811	29.6	3.51382	20.0289	11.5	20.0289	8.93123	20.0289	3.54167
29.62	3.22227	20.0391	11.9063	29.62	3.4703	20.0391	9.90625	20.0391	8.06788	20.0391	3.14236
29.64	3.29319	20.0493	11.6461	29.64	3.6002	20.0493	9.5625	20.0493	6.37094	20.0493	3.57639
29.66	3.3618	20.0596	11.9063	29.66	3.58814	20.0596	10.1875	20.0596	5.74576	20.0596	3.31597
29.68	3.36641	20.0698	10.9629	29.68	3.44754	20.0698	10.1562	20.0698	5.92438	20.0698	2.93403
29.7	3.38543	20.08	10.3774	29.7	3.46695	20.08	9.1875	20.08	5.77553	20.08	3.10764
29.72	3.32547	20.0903	10.8003	29.72	3.52186	20.0903	9.3125	20.0903	4.97172	20.0903	3.35069
29.74	3.31625	20.1005	9.69421	29.74	3.66849	20.1005	8.40625	20.1005	5.44805	20.1005	2.86458
29.76	3.17269	20.1107	10.1496	29.76	3.53793	20.1107	8.5625	20.1107	4.73355	20.1107	3.03819
29.78	3.33354	20.121	9.59662	29.78	3.64506	20.121	9.09375	20.121	4.52516	20.121	3.36806
29.8	3.3739	20.1312	10.1822	29.8	3.54261	20.1312	8.1875	20.1312	4.31676	20.1312	3.00347
29.82	3.3272	20.1414	9.23878	29.82	3.70398	20.1414	7.625	20.1414	4.04882	20.1414	3.33333
29.84	3.29146	20.1517	8.65322	29.84	3.68925	20.1517	8.3125	20.1517	3.6618	20.1517	3.07292
29.86	3.25052	20.1619	9.23878	29.86	3.71938	20.1619	9.75	20.1619	4.28699	20.1619	3.05556
29.88	3.49152	20.1721	10.052	29.88	3.65711	20.1721	8.15625	20.1721	3.95951	20.1721	3.125
29.9	3.42521	20.1824	8.81588	29.9	3.82584	20.1824	8.59375	20.1824	3.39387	20.1824	3.21181
29.92	3.45635	20.1926	8.97853	29.92	3.9805	20.1926	8.71875	20.1926	3.54272	20.1926	3.17708
29.94	3.38082	20.2028	8.45804	29.94	4.00528	20.2028	7.78125	20.2028	3.6618	20.2028	3.33333
29.96	3.50074	20.2131	7.09174	29.96	3.96644	20.2131	7.96875	20.2131	3.33433	20.2131	3.21181
29.98	3.50939	20.2233	7.35198	29.98	3.87806	20.2233	7.9375	20.2233	3.3641	20.2233	3.00347
30	3.47018	20.2335	8.4255	30	3.85195	20.2335	8.375	20.2335	2.82822	20.2335	3.75
30.02	3.59414	20.2438	9.01106	30.02	3.81177	20.2438	8.3125	20.2438	2.94731	20.2438	2.88194
30.04	3.65064	20.254	8.13273	30.04	3.97046	20.254	9.65625	20.254	3.72135	20.254	3.03819
30.06	3.82303	20.2642	8.4255	30.06	3.96577	20.2642	8.375	20.2642	2.17327	20.2642	2.74306
30.08	3.71752	20.2745	8.36044	30.08	4.08897	20.2745	8.25	20.2745	2.94731	20.2745	3.73264
30.1	3.92392	20.2847	8.65322	30.1	4.10504	20.2847	7.96875	20.2847	2.35189	20.2847	3.10764
30.12	3.97927	20.2949	8.0026	30.12	4.01733	20.2949	7.9375	20.2949	3.30455	20.2949	3.15972
30.14	4.00579	20.3052	8.71828	30.14	3.89346	20.3052	8.8125	20.3052	2.88776	20.3052	2.70833
30.16	4.21738	20.3154	8.03513	30.16	3.86668	20.3154	8.75	20.3154	3.54272	20.3154	2.86458
30.18	4.37016	20.3256	7.80742	30.18	3.97247	20.3256	8.25	20.3256	3.1557	20.3256	2.95139
30.2	4.59674	20.3359	9.7918	30.2	4.05014	20.3359	7.25	20.3359	2.41143	20.3359	3.07292
30.22	4.7674	20.3461	7.61223	30.22	3.86869	20.3461	8.0625	20.3461	3.18547	20.3461	3.33333
30.24	4.99225	20.3563	8.32791	30.24	3.96309	20.3563	8.125	20.3563	1.90533	20.3563	2.41319
30.26	5.28455	20.3666	7.87248	30.26	3.96176	20.3666	7.53125	20.3666	2.17327	20.3666	3.02083
30.28	5.63797	20.3768	9.43396	30.28	4.01465	20.3768	8.3125	20.3768	2.41143	20.3768	3.05556
30.3	6.13725	20.387	7.83995	30.3	3.94502	20.387	8	20.387	2.85799	20.387	2.86458
30.32	6.75588	20.3973	7.25439	30.32	3.92292	20.3973	7.71875	20.3973	2.29235	20.3973	2.8125
30.34	7.56995	20.4075	7.28692	30.34	3.97314	20.4075	7.59375	20.4075	1.9351	20.4075	3.00347
30.36	8.74263	20.4177	7.90501	30.36	4.36416	20.4177	8.65625	20.4177	2.11372	20.4177	3.40278
30.38	10.3137	20.428	6.83149	30.38	4.31863	20.428	7.625	20.428	2.11372	20.428	3.36806
30.4	12.327	20.4382	7.09174	30.4	4.20213	20.4382	7.15625	20.4382	1.90533	20.4382	2.96875
30.42	14.9906	20.4484	7.74236	30.42	4.37956	20.4484	7.8125	20.4484	2.47097	20.4484	3.26389
30.44	18.9168	20.4587	7.35198	30.44	4.42442	20.4587	8.28125	20.4587	2.61983	20.4587	2.84722
30.46	23.969	20.4689	7.67729	30.46	4.79669	20.4689	7.25	20.4689	2.08395	20.4689	3.17708
30.48	30.3375	20.4791	6.99414	30.48	4.84557	20.4791	8	20.4791	2.38166	20.4791	3.19444
30.5	38.3784	20.4894	8.19779	30.5	4.92257	20.4894	6.96875	20.4894	2.41143	20.4894	3.09028
30.52	47.1176	20.4996	6.92908	30.52	5.39728	20.4996	8.09375	20.4996	2.91753	20.4996	3.05556
30.54	55.7138	20.5098	8.23032	30.54	5.6189	20.5098	7.71875	20.5098	2.76868	20.5098	3.35069
30.56	63.1679	20.5201	7.97007	30.56	5.90815	20.5201	7.28125	20.5201	1.54808	20.5201	3.14236
30.58	67.7311	20.5303	8.58816	30.58	6.24628	20.5303	7.1875	20.5303	2.47097	20.5303	2.69097
30.6	69.5968	20.5405	8.55563	30.6	6.72434	20.5405	7.46875	20.5405	2.32212	20.5405	3.35069
30.62	70.4409	20.5508	6.96161	30.62	7.59744	20.5508	7.53125	20.5508	2.70914	20.5508	3.00347
30.64	71.1633	20.561	8.06766	30.64	8.29377	20.561	7.84375	20.561	2.11372	20.561	3.40278
30.66	70.6686	20.5712	7.93754	30.66	9.40724	20.5712	7.90625	20.5712	2.29235	20.5712	2.91667
30.68	69.3097	20.5815	8.32791	30.68	10.5388	20.5815	7.375	20.5815	1.54808	20.5815	3.19444
30.7	67.5519	20.5917	7.41705	30.7	12.0513	20.5917	7.125	20.5917	2.50074	20.5917	3.14236
30.72	63.5241	20.6019	7.25439	30.72	14.5809	20.6019	8.09375	20.6019	1.96487	20.6019	2.67361
30.74	60.314	20.6122	6.53871	30.74	17.5209	20.6122	8.84375	20.6122	2.29235	20.6122	3.125
30.76	56.024	20.6224	8.32791	30.76	21.1586	20.6224	8.5625	20.6224	1.75648	20.6224	3.21181
30.78	52.4684	20.6326	8.97853	30.78	25.8843	20.6326	9.0625	20.6326	2.53052	20.6326	3.15972
30.8	50.5451	20.6429	7.12427	30.8	31.1711	20.6429	8.3125	20.6429	2.59006	20.6429	3.17708
30.82	48.6454	20.6531	7.74236	30.82	37.8044	20.6531	8.3125	20.6531	1.81602	20.6531	3.15972
30.84	47.9605	20.6633	6.14834	30.84	45.045	20.6633	9.8125	20.6633	2.79845	20.6633	3.31597
30.86	47.5016	20.6736	7.83995	30.86	52.6243	20.6736	9.4375	20.6736	1.99464	20.6736	2.96875
30.88	46.277	20.6838	8.13273	30.88	60.2278	20.6838	9.59375	20.6838	2.05418	20.6838	3.09028
30.9	43.6774	20.694	7.09174	30.9	67.6752	20.694	10.0312	20.694	1.81602	20.694	3.81944
30.92	39.7512	20.7043	6.47365	30.92	74.5944	20.7043	9.78125	20.7043	2.56029	20.7043	3.42014
30.94	34.8022	20.7145	7.44958	30.94	80.0493	20.7145	10.125	20.7145	2.59006	20.7145	3.17708
30.96	29.7995	20.7247	7.80742	30.96	84.5882	20.7247	10.4375	20.7247	2.26258	20.7247	3.57639
30.98	24.6251	20.735	7.74236	30.98	86.4167	20.735	11.1875	20.735	1.75648	20.735	3.62847
31	19.7972	20.7452	7.77489	31	86.5573	20.7452	11.75	20.7452	3.03662	20.7452	3.73264
31.02	15.6034	20.7554	6.76643	31.02	83.9347	20.7554	11.6875	20.7554	1.69693	20.7554	3.22917
31.04	12.1765	20.7657	6.14834	31.04	79.3724	20.7657	12.8438	20.7657	2.38166	20.7657	3.57639
31.06	9.73254	20.7759	8.03513	31.06	73.4542	20.7759	12.5938	20.7759	2.53052	20.7759	3.57639
31.08	8.2912	20.7861	6.86402	31.08	65.7496	20.7861	13.25	20.7861	2.35189	20.7861	3.21181
31.1	6.96516	20.7964	6.53871	31.1	58.0812	20.7964	13.6875	20.7964	2.05418	20.7964	3.14236
31.12	6.30445	20.8066	7.48211	31.12	49.6763	20.8066	14.8438	20.8066	1.81602	20.8066	3.26389
31.14	5.84956	20.8168	7.80742	31.14	42.1699	20.8168	15.0625	20.8168	2.11372	20.8168	3.24653
31.16	5.66737	20.8271	8.03513	31.16	35.0512	20.8271	15.5	20.8271	1.63739	20.8271	3.00347
31.18	5.33125	20.8373	7.83995	31.18	28.9047	20.8373	15.5938	20.8373	1.99464	20.8373	2.69097
31.2	5.43618	20.8475	7.61223	31.2	23.9453	20.8475	17.0625	20.8475	2.97708	20.8475	3.00347
31.22	5.32203	20.8578	6.7339	31.22	19.6742	20.8578	17.0938	20.8578	2.47097	20.8578	3.10764
31.24	5.65296	20.868	7.54717	31.24	16.4161	20.868	18.8125	20.868	2.32212	20.868	3.29861
31.26	5.99542	20.8782	7.22186	31.26	14.0044	20.8782	18.6875	20.8782	1.51831	20.8782	2.98611
31.28	6.49009	20.8885	8.88094	31.28	11.9181	20.8885	19.875	20.8885	2.02441	20.8885	2.67361
31.3	6.85158	20.8987	6.66884	31.3	10.4906	20.8987	20.25	20.8987	1.75648	20.8987	3.05556
31.32	7.29379	20.9089	7.44958	31.32	8.88767	20.9089	19.25	20.9089	1.9351	20.9089	3.03819
31.34	7.54746	20.9192	7.31945	31.34	8.20204	20.9192	18.0938	20.9192	2.56029	20.9192	2.84722
31.36	7.67027	20.9294	7.1568	31.36	7.49968	20.9294	17.3125	20.9294	1.99464	20.9294	2.91667
31.38	7.46329	20.9396	7.05921	31.38	7.05644	20.9396	15.8438	20.9396	2.35189	20.9396	2.89931
31.4	7.24593	20.9499	7.12427	31.4	6.48062	20.9499	15.4688	20.9499	2.79845	20.9499	3.28125
31.42	6.50162	20.9601	6.99414	31.42	6.32528	20.9601	15.75	20.9601	1.54808	20.9601	2.60417
31.44	6.24103	20.9703	8.23032	31.44	5.96038	20.9703	13.7188	20.9703	2.17327	20.9703	2.74306
31.46	5.91874	20.9806	7.38452	31.46	5.93292	20.9806	12.5	20.9806	2.38166	20.9806	2.95139
31.48	5.78153	20.9908	6.6363	31.48	5.61422	20.9908	10.75	20.9908	2.47097	20.9908	3.03819
31.5	5.6397	21.001	7.12427	31.5	5.70126	21.001	10.875	21.001	2.08395	21.001	2.95139
31.52	5.6593	21.0113	8.68575	31.52	5.94096	21.0113	9.78125	21.0113	2.1435	21.0113	2.8125
31.54	6.1165	21.0215	6.89655	31.54	6.14049	21.0215	10.2188	21.0215	1.51831	21.0215	2.82986
31.56	7.02858	21.0317	7.93754	31.56	6.33667	21.0317	9.125	21.0317	2.32212	21.0317	2.67361
31.58	8.1511	21.042	8.5231	31.58	6.49937	21.042	9.46875	21.042	2.61983	21.042	2.60417
31.6	9.75734	21.0522	7.12427	31.6	6.80468	21.0522	8.4375	21.0522	2.91753	21.0522	2.79514
31.62	11.8127	21.0624	7.18933	31.62	6.98145	21.0624	8.21875	21.0624	2.11372	21.0624	2.93403
31.64	13.7614	21.0727	7.09174	31.64	7.28676	21.0727	8.53125	21.0727	3.21524	21.0727	2.29167
31.66	15.4639	21.0829	6.27846	31.66	7.51173	21.0829	8.625	21.0829	2.29235	21.0829	2.89931
31.68	15.8848	21.0931	8.32791	31.68	7.43206	21.0931	7.6875	21.0931	1.99464	21.0931	2.79514
31.7	14.9254	21.1034	6.01822	31.7	7.23989	21.1034	7.1875	21.1034	1.87556	21.1034	2.55208
31.72	13.5585	21.1136	6.24593	31.72	6.56231	21.1136	7.1875	21.1136	2.29235	21.1136	3.09028
31.74	12.3552	21.1238	6.311	31.74	6.39224	21.1238	7.59375	21.1238	1.96487	21.1238	2.82986
31.76	11.1474	21.1341	6.14834	31.76	5.8104	21.1341	6.96875	21.1341	2.47097	21.1341	2.88194
31.78	9.49097	21.1443	7.41705	31.78	5.19976	21.1443	8.53125	21.1443	2.59006	21.1443	3.29861
31.8	7.67603	21.1545	6.92908	31.8	4.8141	21.1545	7.75	21.1545	1.81602	21.1545	2.8125
31.82	6.05481	21.1648	6.24593	31.82	4.41036	21.1648	8.09375	21.1648	2.56029	21.1648	3.14236
31.84	5.22632	21.175	6.86402	31.84	4.1191	21.175	7.09375	21.175	1.66716	21.175	2.8125
31.86	4.4895	21.1852	8.03513	31.86	3.73812	21.1852	7.09375	21.1852	2.88776	21.1852	2.88194
31.88	4.09227	21.1955	6.99414	31.88	3.48704	21.1955	7.84375	21.1955	2.20304	21.1955	2.93403
31.9	3.50247	21.2057	7.1568	31.9	3.3297	21.2057	7.53125	21.2057	2.47097	21.2057	2.93403
31.92	3.04239	21.2159	6.99414	31.92	2.97282	21.2159	6.5	21.2159	2.11372	21.2159	2.93403
31.94	2.93919	21.2262	6.37606	31.94	3.08933	21.2262	7.0625	21.2262	2.61983	21.2262	3.00347
31.96	2.70396	21.2364	8.39297	31.96	2.90252	21.2364	7.125	21.2364	1.96487	21.2364	3.10764
31.98	2.62037	21.2466	7.09174	31.98	2.80744	21.2466	8.59375	21.2466	2.1435	21.2466	3.09028
32	2.43933	21.2569	6.7339	32	2.90587	21.2569	7.6875	21.2569	2.1435	21.2569	2.58681
32.02	2.30154	21.2671	6.96161	32.02	2.71571	21.2671	7.40625	21.2671	2.94731	21.2671	3.00347
32.04	2.36208	21.2773	7.41705	32.04	2.73915	21.2773	6.375	21.2773	2.82822	21.2773	2.93403
32.06	2.31422	21.2876	6.57124	32.06	2.68558	21.2876	7.96875	21.2876	2.11372	21.2876	3.15972
32.08	2.34536	21.2978	7.5797	32.08	2.68023	21.2978	7.9375	21.2978	2.02441	21.2978	3.28125
32.1	2.15222	21.308	7.41705	32.1	2.69563	21.308	6.71875	21.308	2.70914	21.308	2.86458
32.12	2.22371	21.3183	5.88809	32.12	2.62666	21.3183	6.84375	21.3183	1.2206	21.3183	2.93403
32.14	2.03691	21.3285	6.2134	32.14	2.5048	21.3285	6.25	21.3285	2.17327	21.3285	3.03819
32.16	2.05824	21.3387	8.1002	32.16	2.46463	21.3387	7.25	21.3387	1.96487	21.3387	2.70833
32.18	2.07554	21.349	6.92908	32.18	2.36821	21.349	6.75	21.349	2.26258	21.349	3.15972
32.2	1.88874	21.3592	7.18933	32.2	2.42914	21.3592	7.25	21.3592	1.66716	21.3592	2.5
32.22	1.86683	21.3694	6.86402	32.22	2.3026	21.3694	7.5625	21.3694	1.51831	21.3694	2.82986
32.24	1.92045	21.3797	6.6363	32.24	2.36888	21.3797	7.125	21.3797	1.60762	21.3797	2.5
32.26	1.96773	21.3899	8.1002	32.26	2.46195	21.3899	7.25	21.3899	1.99464	21.3899	2.88194
32.28	1.84608	21.4001	6.89655	32.28	2.34545	21.4001	6.8125	21.4001	1.96487	21.4001	2.62153
32.3	1.86914	21.4104	7.05921	32.3	2.30528	21.4104	6.5625	21.4104	2.17327	21.4104	2.93403
32.32	1.77804	21.4206	6.311	32.32	2.29791	21.4206	7.46875	21.4206	1.69693	21.4206	3.05556
32.34	1.88759	21.4308	7.48211	32.34	2.33072	21.4308	8.34375	21.4308	1.84579	21.4308	3.21181
32.36	1.94466	21.4411	7.80742	32.36	2.42245	21.4411	7.625	21.4411	1.66716	21.4411	2.95139
32.38	1.69906	21.4513	7.09174	32.38	2.3642	21.4513	7.15625	21.4513	2.11372	21.4513	2.95139
32.4	1.86741	21.4615	8.65322	32.4	2.20886	21.4615	7.28125	21.4615	1.57785	21.4615	3.07292
32.42	1.82878	21.4718	5.62785	32.42	2.19078	21.4718	6.65625	21.4718	1.57785	21.4718	2.62153
32.44	1.80168	21.482	7.18933	32.44	2.23096	21.482	6.96875	21.482	1.99464	21.482	2.86458
32.46	1.88759	21.4922	8.03513	32.46	2.22158	21.4922	6.25	21.4922	1.99464	21.4922	2.79514
32.48	2.00174	21.5025	5.88809	32.48	2.26845	21.5025	6.90625	21.5025	1.10152	21.5025	2.88194
32.5	1.77401	21.5127	6.66884	32.5	2.18543	21.5127	7.90625	21.5127	2.38166	21.5127	2.96875
32.52	1.89105	21.5229	7.61223	32.52	2.09303	21.5229	6.65625	21.5229	2.29235	21.5229	2.89931
32.54	1.88355	21.5332	7.77489	32.54	2.11311	21.5332	7.03125	21.5332	2.47097	21.5332	2.79514
32.56	1.9487	21.5434	7.18933	32.56	2.14191	21.5434	8.09375	21.5434	2.08395	21.5434	3.00347
32.58	1.84435	21.5536	7.48211	32.58	2.08165	21.5536	8.28125	21.5536	2.53052	21.5536	2.95139
32.6	1.93659	21.5639	6.79896	32.6	2.00398	21.5639	8.21875	21.5639	2.88776	21.5639	3.35069
32.62	1.74979	21.5741	7.31945	32.62	2.03478	21.5741	7.03125	21.5741	2.61983	21.5741	3.02083
32.64	1.71117	21.5843	7.67729	32.64	2.2497	21.5843	7.3125	21.5843	1.9351	21.5843	2.86458
32.66	1.74461	21.5946	5.82303	32.66	2.20083	21.5946	6.59375	21.5946	1.10152	21.5946	2.70833
32.68	1.79592	21.6048	6.89655	32.68	1.95443	21.6048	6.375	21.6048	2.02441	21.6048	2.74306
32.7	1.65005	21.615	6.76643	32.7	1.99326	21.615	7.625	21.615	2.47097	21.615	3.09028
32.72	1.77574	21.6253	6.96161	32.72	1.90957	21.6253	6.9375	21.6253	1.10152	21.6253	2.84722
32.74	1.62411	21.6355	7.22186	32.74	1.95979	21.6355	6.03125	21.6355	1.25037	21.6355	3.33333
32.76	1.49612	21.6457	7.67729	32.76	1.83726	21.6457	7.25	21.6457	1.2206	21.6457	2.74306
32.78	1.62641	21.656	7.48211	32.78	1.96113	21.656	7.1875	21.656	1.99464	21.656	2.88194
32.8	1.63333	21.6662	7.28692	32.8	2.08566	21.6662	7.34375	21.6662	1.7267	21.6662	2.65625
32.82	1.64025	21.6764	6.40859	32.82	2.04348	21.6764	7.125	21.6764	1.69693	21.6764	2.72569
32.84	1.72212	21.6867	7.51464	32.84	2.11044	21.6867	7.8125	21.6867	2.17327	21.6867	3.14236
32.86	1.72385	21.6969	8.13273	32.86	1.89752	21.6969	7.375	21.6969	1.66716	21.6969	2.8125
32.88	1.72212	21.7071	6.18087	32.88	2.05687	21.7071	6.625	21.7071	2.32212	21.7071	2.96875
32.9	1.7348	21.7174	6.27846	32.9	1.88011	21.7174	8.1875	21.7174	1.30991	21.7174	2.89931
32.92	1.79995	21.7276	8.06766	32.92	1.89417	21.7276	7.1875	21.7276	1.429	21.7276	2.76042
32.94	1.8086	21.7378	7.09174	32.94	1.75423	21.7378	6.4375	21.7378	1.66716	21.7378	2.84722
32.96	1.6858	21.7481	6.70137	32.96	1.83123	21.7481	8.34375	21.7481	2.32212	21.7481	2.89931
32.98	1.86798	21.7583	7.12427	32.98	2.01536	21.7583	7.15625	21.7583	1.75648	21.7583	2.88194
33	2.05824	21.7685	6.83149	33	1.89283	21.7685	6.375	21.7685	2.23281	21.7685	3.07292
33.02	2.1159	21.7788	6.60377	33.02	2.01	21.7788	6.46875	21.7788	1.51831	21.7788	2.96875
33.04	2.31595	21.789	5.69291	33.04	1.87408	21.789	6.78125	21.789	2.67937	21.789	2.56944
33.06	2.25542	21.7992	7.61223	33.06	1.95242	21.7992	6.9375	21.7992	1.99464	21.7992	3.02083
33.08	2.53677	21.8095	6.79896	33.08	2.04549	21.8095	6.875	21.8095	1.84579	21.8095	2.74306
33.1	2.78987	21.8197	7.35198	33.1	1.84328	21.8197	6.34375	21.8197	2.29235	21.8197	2.70833
33.12	2.92997	21.8299	7.25439	33.12	1.84663	21.8299	7.28125	21.8299	1.96487	21.8299	2.74306
33.14	3.19056	21.8402	6.311	33.14	1.92564	21.8402	7.6875	21.8402	1.54808	21.8402	2.93403
33.16	3.43329	21.8504	6.83149	33.16	1.88681	21.8504	8.15625	21.8504	1.63739	21.8504	2.48264
33.18	3.86165	21.8606	7.18933	33.18	2.09169	21.8606	7.8125	21.8606	1.48854	21.8606	3.125
33.2	3.85992	21.8709	7.77489	33.2	2.07093	21.8709	8.09375	21.8709	1.99464	21.8709	2.88194
33.22	4.05479	21.8811	6.311	33.22	2.08365	21.8811	7	21.8811	1.13129	21.8811	3.15972
33.24	4.09976	21.8913	6.44112	33.24	1.98389	21.8913	6.28125	21.8913	2.17327	21.8913	2.72569
33.26	3.96082	21.9016	6.50618	33.26	2.08232	21.9016	7.53125	21.9016	1.19083	21.9016	3.14236
33.28	4.05076	21.9118	6.89655	33.28	2.11445	21.9118	7.40625	21.9118	1.66716	21.9118	2.79514
33.3	3.98907	21.922	6.40859	33.3	2.18409	21.922	7.625	21.922	2.35189	21.922	3.22917
33.32	4.12225	21.9323	6.86402	33.32	2.43986	21.9323	7.6875	21.9323	2.88776	21.9323	2.89931
33.34	4.09861	21.9425	8.23032	33.34	2.32871	21.9425	8.09375	21.9425	2.76868	21.9425	3.17708
33.36	4.09515	21.9527	6.76643	33.36	2.56774	21.9527	7.65625	21.9527	2.38166	21.9527	2.82986
33.38	3.99887	21.963	6.11581	33.38	2.68826	21.963	7.59375	21.963	1.9351	21.963	2.55208
33.4	3.97754	21.9732	7.31945	33.4	2.76861	21.9732	7.59375	21.9732	2.23281	21.9732	2.76042
33.42	3.96139	21.9834	7.38452	33.42	2.94604	21.9834	7.0625	21.9834	3.03662	21.9834	2.63889
33.44	3.78382	21.9937	6.70137	33.44	3.23194	21.9937	6.75	21.9937	3.03662	21.9937	3.00347
33.46	3.48633	22.0039	8.19779	33.46	3.45557	22.0039	7.78125	22.0039	2.32212	22.0039	2.63889
33.48	3.42464	22.0141	6.27846	33.48	3.5078	22.0141	6.4375	22.0141	2.97708	22.0141	2.91667
33.5	3.31221	22.0244	8.68575	33.5	3.81646	22.0244	7.09375	22.0244	3.18547	22.0244	3.10764
33.52	3.22516	22.0346	6.86402	33.52	3.89078	22.0346	8.1875	22.0346	3.24501	22.0346	2.79514
33.54	2.88903	22.0448	8.1002	33.54	4.24163	22.0448	7.625	22.0448	3.27478	22.0448	2.88194
33.56	2.61633	22.0551	6.53871	33.56	4.23694	22.0551	7.5	22.0551	2.56029	22.0551	2.98611
33.58	2.66591	22.0653	7.1568	33.58	4.40165	22.0653	7.25	22.0653	2.26258	22.0653	2.95139
33.6	2.51025	22.0755	6.79896	33.6	4.70362	22.0755	7.15625	22.0755	2.02441	22.0755	2.65625
33.62	2.41512	22.0858	6.76643	33.62	4.84088	22.0858	7.65625	22.0858	2.56029	22.0858	2.79514
33.64	2.37246	22.096	6.57124	33.64	4.91721	22.096	7.84375	22.096	3.3641	22.096	2.53472
33.66	2.3909	22.1062	8.5231	33.66	4.90181	22.1062	7.6875	22.1062	3.09616	22.1062	2.63889
33.68	2.38053	22.1165	7.31945	33.68	4.89779	22.1165	7.375	22.1165	2.88776	22.1165	2.76042
33.7	2.56387	22.1267	7.38452	33.7	4.60118	22.1267	6.875	22.1267	3.33433	22.1267	3.09028
33.72	2.45836	22.1369	7.51464	33.72	4.75585	22.1369	8.125	22.1369	2.11372	22.1369	3.00347
33.74	2.58174	22.1472	7.31945	33.74	4.53757	22.1472	7.90625	22.1472	2.61983	22.1472	3.28125
33.76	2.82792	22.1574	6.47365	33.76	4.4579	22.1574	7.375	22.1574	2.94731	22.1574	3.05556
33.78	2.74259	22.1676	7.77489	33.78	4.20279	22.1676	7.5625	22.1676	2.20304	22.1676	2.98611
33.8	2.82734	22.1779	6.96161	33.8	4.10437	22.1779	9.90625	22.1779	1.99464	22.1779	2.67361
33.82	3.1012	22.1881	8.19779	33.82	3.85864	22.1881	7.9375	22.1881	2.08395	22.1881	2.39583
33.84	3.44424	22.1983	6.79896	33.84	3.6484	22.1983	7.75	22.1983	2.67937	22.1983	2.86458
33.86	3.64891	22.2086	6.24593	33.86	3.57542	22.2086	6.75	22.2086	2.47097	22.2086	3.125
33.88	3.75038	22.2188	8.1002	33.88	3.59082	22.2188	6.3125	22.2188	2.53052	22.2188	2.77778
33.9	4.13897	22.229	6.47365	33.9	3.55132	22.229	6.40625	22.229	2.91753	22.229	3.24653
33.92	4.79334	22.2393	7.35198	33.92	3.4549	22.2393	7.34375	22.2393	2.59006	22.2393	2.79514
33.94	5.38544	22.2495	7.28692	33.94	3.48905	22.2495	8.375	22.2495	1.57785	22.2495	3.15972
33.96	6.74089	22.2597	6.57124	33.96	3.79437	22.2597	7.3125	22.2597	2.50074	22.2597	2.74306
33.98	8.1684	22.27	7.70982	33.98	3.68389	22.27	7.40625	22.27	2.20304	22.27	3.02083
34	10.3454	22.2802	8.36044	34	3.96443	22.2802	8.3125	22.2802	2.35189	22.2802	3.10764
34.02	12.9969	22.2904	6.92908	34.02	4.14923	22.2904	7.59375	22.2904	2.41143	22.2904	3.19444
34.04	16.2809	22.3007	7.02668	34.04	4.46392	22.3007	6.78125	22.3007	2.23281	22.3007	2.8125
34.06	20.1633	22.3109	6.70137	34.06	4.6688	22.3109	7.84375	22.3109	2.61983	22.3109	2.82986
34.08	24.2913	22.3211	7.12427	34.08	4.98684	22.3211	6.90625	22.3211	2.70914	22.3211	3.17708
34.1	27.9881	22.3314	7.35198	34.1	5.14821	22.3314	7	22.3314	2.59006	22.3314	2.79514
34.12	31.5459	22.3416	6.92908	34.12	5.55195	22.3416	7.75	22.3416	2.59006	22.3416	3.14236
34.14	33.618	22.3518	6.99414	34.14	5.85258	22.3518	6.5	22.3518	2.26258	22.3518	2.76042
34.16	34.9353	22.3621	6.76643	34.16	6.07688	22.3621	6	22.3621	1.66716	22.3621	2.98611
34.18	34.869	22.3723	7.83995	34.18	6.48598	22.3723	7.625	22.3723	1.78625	22.3723	2.89931
34.2	33.4323	22.3825	7.67729	34.2	6.88101	22.3825	8.03125	22.3825	1.7267	22.3825	2.88194
34.22	31.4375	22.3928	7.02668	34.22	7.50169	22.3928	7.5	22.3928	3.18547	22.3928	2.69097
34.24	29.6035	22.403	7.48211	34.24	7.95163	22.403	7.1875	22.403	3.12593	22.403	3.07292
34.26	28.1823	22.4132	7.87248	34.26	8.66939	22.4132	7.09375	22.4132	2.50074	22.4132	2.63889
34.28	27.1279	22.4235	7.67729	34.28	9.5666	22.4235	7.3125	22.4235	2.23281	22.4235	3.15972
34.3	26.8846	22.4337	7.12427	34.3	10.7731	22.4337	7.09375	22.4337	2.47097	22.4337	2.63889
34.32	27.4161	22.4439	6.08328	34.32	12.0834	22.4439	7.40625	22.4439	2.29235	22.4439	3.22917
34.34	29.155	22.4542	7.12427	34.34	13.6676	22.4542	7.15625	22.4542	2.59006	22.4542	2.56944
34.36	31.6958	22.4644	7.44958	34.36	15.4379	22.4644	7.46875	22.4644	1.90533	22.4644	2.82986
34.38	35.317	22.4746	6.57124	34.38	18.086	22.4746	6.5625	22.4746	2.79845	22.4746	2.89931
34.4	39.3678	22.4849	6.89655	34.4	21.3012	22.4849	7.78125	22.4849	3.27478	22.4849	2.95139
34.42	44.6079	22.4951	6.6363	34.42	24.8177	22.4951	6.78125	22.4951	3.54272	22.4951	2.62153
34.44	51.286	22.5053	7.44958	34.44	28.902	22.5053	6.65625	22.5053	3.27478	22.5053	2.53472
34.46	57.8337	22.5156	7.74236	34.46	33.4034	22.5156	7.1875	22.5156	3.09616	22.5156	3.09028
34.48	65.2296	22.5258	7.44958	34.48	37.2721	22.5258	7.4375	22.5258	2.70914	22.5258	2.91667
34.5	71.0509	22.536	7.22186	34.5	41.0323	22.536	7.1875	22.536	2.67937	22.536	2.95139
34.52	74.1665	22.5463	7.54717	34.52	43.2231	22.5463	7.65625	22.5463	3.45341	22.5463	2.86458
34.54	73.4152	22.5565	8.39297	34.54	44.1698	22.5565	7.125	22.5565	4.13814	22.5565	2.56944
34.56	69.3132	22.5667	6.53871	34.56	44.0018	22.5667	6.75	22.5667	2.85799	22.5667	3.21181
34.58	63.3051	22.577	7.02668	34.58	42.2971	22.577	8.46875	22.577	3.60226	22.577	3.15972
34.6	55.9882	22.5872	6.96161	34.6	40.7852	22.5872	7.4375	22.5872	4.10837	22.5872	3.54167
34.62	48.0141	22.5974	6.27846	34.62	38.873	22.5974	6.5625	22.5974	3.48318	22.5974	2.93403
34.64	39.9449	22.6077	6.311	34.64	37.0384	22.6077	6.9375	22.6077	2.85799	22.6077	2.69097
34.66	31.8122	22.6179	7.97007	34.66	36.5657	22.6179	7.53125	22.6179	4.82286	22.6179	3.07292
34.68	24.8719	22.6281	6.96161	34.68	37.1382	22.6281	6.96875	22.6281	3.42364	22.6281	2.88194
34.7	19.0021	22.6384	7.77489	34.7	38.6909	22.6384	7.8125	22.6384	3.24501	22.6384	3.05556
34.72	14.4774	22.6486	7.90501	34.72	42.354	22.6486	7.1875	22.6486	3.03662	22.6486	2.89931
34.74	11.4472	22.6588	7.90501	34.74	47.0409	22.6588	7.8125	22.6588	3.12593	22.6588	2.82986
34.76	8.80432	22.6691	6.60377	34.76	51.4606	22.6691	7.125	22.6691	2.35189	22.6691	2.88194
34.78	7.07701	22.6793	6.92908	34.78	55.3655	22.6793	8	22.6793	3.98928	22.6793	3.14236
34.8	5.93085	22.6895	6.50618	34.8	58.5787	22.6895	7.375	22.6895	2.79845	22.6895	3.29861
34.82	4.87348	22.6998	6.311	34.82	59.3721	22.6998	8.59375	22.6998	3.30455	22.6998	2.72569
34.84	4.2537	22.71	6.92908	34.84	58.9074	22.71	7.875	22.71	2.97708	22.71	2.70833
34.86	3.89682	22.7202	6.6363	34.86	56.2105	22.7202	8	22.7202	3.92974	22.7202	3.15972
34.88	3.48287	22.7305	7.51464	34.88	51.9896	22.7305	8.03125	22.7305	2.73891	22.7305	2.60417
34.9	3.0251	22.7407	7.25439	34.9	46.5166	22.7407	7.3125	22.7407	3.8702	22.7407	3.07292
34.92	2.73106	22.7509	7.51464	34.92	40.7223	22.7509	7.3125	22.7509	5.26943	22.7509	3.14236
34.94	2.60826	22.7612	7.77489	34.94	34.2805	22.7612	8.03125	22.7612	3.81066	22.7612	3.24653
34.96	2.33094	22.7714	7.51464	34.96	28.4347	22.7714	8.3125	22.7714	5.26943	22.7714	2.84722
34.98	2.29347	22.7816	6.89655	34.98	22.9456	22.7816	8.21875	22.7816	4.91218	22.7816	2.98611
35	2.1084	22.7919	6.50618	35	18.1603	22.7919	8.0625	22.7919	5.44805	22.7919	3.14236
35.02	1.99655	22.8021	7.67729	35.02	14.6632	22.8021	7.71875	22.8021	6.46026	22.8021	3.50694
35.04	1.92967	22.8123	7.90501	35.04	11.5806	22.8123	8.75	22.8123	6.81751	22.8123	3.21181
35.06	1.82301	22.8226	9.43396	35.06	9.08385	22.8226	8.53125	22.8226	6.13278	22.8226	3.78472
35.08	1.6489	22.8328	8.06766	35.08	7.2794	22.8328	8.6875	22.8328	7.29384	22.8328	4.21875
35.1	1.6881	22.843	8.39297	35.1	5.97377	22.843	8.4375	22.843	7.91902	22.843	3.95833
35.12	1.55319	22.8533	7.90501	35.12	5.36916	22.8533	8.78125	22.8533	7.29384	22.8533	4.51389
35.14	1.56127	22.8635	9.40143	35.14	4.51347	22.8635	9.5625	22.8635	8.33581	22.8635	4.94792
35.16	1.52898	22.8737	9.49902	35.16	4.15526	22.8737	9.5	22.8737	8.09765	22.8737	4.93056
35.18	1.56588	22.884	9.59662	35.18	3.80843	22.884	10.3125	22.884	9.97321	22.884	5.15625
35.2	1.4719	22.8942	9.46649	35.2	3.31028	22.8942	11.2812	22.8942	8.06788	22.8942	5.83333
35.22	1.53129	22.9044	8.91347	35.22	3.29086	22.9044	11.0938	22.9044	8.00834	22.9044	6.07639
35.24	1.40214	22.9147	9.82433	35.24	2.89984	22.9147	12.5625	22.9147	8.51444	22.9147	6.18056
35.26	1.41252	22.9249	11.2232	35.26	2.59787	22.9249	14.875	22.9249	10.8068	22.9249	5.71181
35.28	1.58721	22.9351	9.7918	35.28	2.62265	22.9351	15.25	22.9351	10.9259	22.9351	6.89236
35.3	1.5555	22.9454	11.6461	35.3	2.25439	22.9454	18.7188	22.9454	13.2182	22.9454	6.84028
35.32	1.49958	22.9556	12.7521	35.32	2.24636	22.9556	21.6875	22.9556	13.903	22.9556	6.52778
35.34	1.72846	22.9658	16.1028	35.34	2.17204	22.9658	24.1562	22.9658	17.0289	22.9658	6.85764
35.36	1.57107	22.9761	15.3546	35.36	2.14592	22.9761	27.3438	22.9761	19.4701	22.9761	7.11806
35.38	1.73711	22.9863	18.1522	35.38	2.13253	22.9863	35.1875	22.9863	23.1617	22.9863	7.01389
35.4	1.88643	22.9965	20.9499	35.4	1.89685	22.9965	42.0312	22.9965	23.9952	22.9965	6.40625
35.42	2.18508	23.0068	24.2355	35.42	1.94104	23.0068	48.6562	23.0068	27.1807	23.0068	6.84028
35.44	2.69532	23.017	25.732	35.44	1.78637	23.017	57.1875	23.017	26.0494	23.017	6.5625
35.46	3.36122	23.0272	32.6936	35.46	1.88212	23.0272	66.9375	23.0272	28.4906	23.0272	6.63194
35.48	4.00579	23.0375	36.1418	35.48	2.04951	23.0375	74.5625	23.0375	30.1578	23.0375	6.25
35.5	4.51775	23.0477	38.419	35.5	2.05955	23.0477	82.7812	23.0477	30.2769	23.0477	7.03125
35.52	4.76221	23.0579	44.5999	35.52	2.12517	23.0579	88.2188	23.0579	28.2525	23.0579	5.76389
35.54	4.57771	23.0682	49.0241	35.54	2.18543	23.0682	88.3438	23.0682	25.9303	23.0682	6.02431
35.56	4.45779	23.0784	48.406	35.56	2.1486	23.0784	93.2188	23.0784	24.9777	23.0784	6.19792
35.58	3.93545	23.0886	51.1061	35.58	2.22024	23.0886	89.1875	23.0886	24.4716	23.0886	5.50347
35.6	3.76825	23.0989	53.8387	35.6	2.12115	23.0989	84.1562	23.0989	20.4823	23.0989	5.46875
35.62	3.68523	23.1091	53.2206	35.62	2.07897	23.1091	83.2812	23.1091	20.1548	23.1091	5.06944
35.64	3.12887	23.1193	54.8146	35.64	2.11311	23.1193	73.2812	23.1193	16.3441	23.1193	5.26042
35.66	2.56675	23.1296	51.1386	35.66	1.8473	23.1296	63.8438	23.1296	15.5106	23.1296	4.49653
35.68	2.31595	23.1398	52.4398	35.68	1.8319	23.1398	58.3438	23.1398	11.8785	23.1398	4.09722
35.7	1.84608	23.15	46.2264	35.7	1.59488	23.15	52.3125	23.15	11.2831	23.15	4.80903
35.72	1.74691	23.1603	42.7131	35.72	1.69263	23.1603	46.7812	23.1603	9.82435	23.1603	3.57639
35.74	1.44999	23.1705	40.8263	35.74	1.392	23.1705	39.5312	23.1705	8.27627	23.1705	3.33333
35.76	1.3416	23.1807	35.3936	35.76	1.23935	23.1807	34.5938	23.1807	7.17475	23.1807	3.55903
35.78	1.10292	23.191	33.3442	35.78	1.31902	23.191	31.1562	23.191	6.54957	23.191	3.07292
35.8	1.20381	23.2012	31.1971	35.8	1.19315	23.2012	26.3438	23.2012	6.43049	23.2012	3.28125
35.82	1.05852	23.2114	27.0332	35.82	1.21658	23.2114	22.375	23.2114	5.20988	23.2114	3.24653
35.84	0.9732	23.2217	25.732	35.84	1.20118	23.2217	20.2812	23.2217	4.79309	23.2217	3.03819
35.86	1.20669	23.2319	20.5921	35.86	1.33174	23.2319	19.2188	23.2319	4.46561	23.2319	3.26389
35.88	1.20727	23.2421	19.1607	35.88	1.08937	23.2421	18.1562	23.2421	4.07859	23.2421	3.05556
35.9	1.14039	23.2524	15.5498	35.9	1.25876	23.2524	15.75	23.2524	5.23965	23.2524	2.76042
35.92	1.11906	23.2626	14.2811	35.92	1.19114	23.2626	15.6562	23.2626	4.43584	23.2626	3.4375
35.94	1.27876	23.2728	13.3702	35.94	1.15096	23.2728	12.4375	23.2728	3.54272	23.2728	2.89931
35.96	1.22745	23.2831	13.5979	35.96	1.04986	23.2831	12.0312	23.2831	2.94731	23.2831	3.24653
35.98	1.55435	23.2933	11.3208	35.98	1.2822	23.2933	10.9062	23.2933	3.98928	23.2933	2.95139
36	1.73826	23.3035	10.9304	36	1.29626	23.3035	10.25	23.3035	3.6618	23.3035	3.22917
36.02	1.82763	23.3138	10.5075	36.02	1.13556	23.3138	10.7812	23.3138	3.98928	23.3138	3.14236
36.04	2.13723	23.324	8.97853	36.04	1.12552	23.324	10.4688	23.324	3.3641	23.324	3.62847
36.06	2.15337	23.3342	8.26285	36.06	1.15967	23.3342	9.71875	23.3342	2.82822	23.3342	3.26389
36.08	2.29232	23.3445	8.78334	36.08	1.19449	23.3445	10.3438	23.3445	3.03662	23.3445	3.15972
36.1	2.24273	23.3547	8.91347	36.1	1.24805	23.3547	9.125	23.3547	3.95951	23.3547	3.36806
36.12	2.36784	23.3649	7.18933	36.12	1.15967	23.3649	9.0625	23.3649	3.54272	23.3649	3.45486
36.14	2.21391	23.3752	7.02668	36.14	1.18243	23.3752	9.09375	23.3752	4.22745	23.3752	3.48958
36.16	2.21218	23.3854	9.69421	36.16	1.29559	23.3854	8.9375	23.3854	4.01905	23.3854	3.50694
36.18	2.23236	23.3956	7.61223	36.18	1.17038	23.3956	8.59375	23.3956	4.04882	23.3956	3.19444
36.2	2.10379	23.4059	8.26285	36.2	1.20185	23.4059	7.875	23.4059	3.21524	23.4059	3.92361
36.22	1.95735	23.4161	7.22186	36.22	1.21457	23.4161	9.15625	23.4161	3.81066	23.4161	3.17708
36.24	1.77689	23.4263	7.93754	36.24	1.05924	23.4263	7.875	23.4263	2.91753	23.4263	3.45486
36.26	1.65236	23.4366	7.70982	36.26	1.0733	23.4366	8.6875	23.4366	3.27478	23.4366	3.62847
36.28	1.74922	23.4468	6.83149	36.28	1.05924	23.4468	7.8125	23.4468	2.11372	23.4468	3.03819
36.3	1.54974	23.457	6.60377	36.3	1.07464	23.457	7.875	23.457	3.24501	23.457	3.35069
36.32	1.45518	23.4673	7.5797	36.32	0.97353	23.4673	8.125	23.4673	2.82822	23.4673	3.02083
36.34	1.47421	23.4775	6.79896	36.34	1.10543	23.4775	7.78125	23.4775	2.79845	23.4775	3.36806
36.36	1.41886	23.4877	7.67729	36.36	0.96617	23.4877	8.78125	23.4877	2.79845	23.4877	2.91667
36.38	1.3099	23.498	8.0026	36.38	1.08468	23.498	9.40625	23.498	1.84579	23.498	3.02083
36.4	1.2926	23.5082	6.6363	36.4	0.8202	23.5082	7.875	23.5082	2.32212	23.5082	3.03819
36.42	1.29491	23.5184	8.26285	36.42	0.96014	23.5184	8.125	23.5184	3.1557	23.5184	3.10764
36.44	1.25397	23.5287	7.1568	36.44	1.17507	23.5287	7.5	23.5287	2.38166	23.5287	3.35069
36.46	1.12367	23.5389	6.83149	36.46	1.21256	23.5389	7.1875	23.5389	1.57785	23.5389	2.72569
36.48	1.01528	23.5491	7.70982	36.48	1.16101	23.5491	7.90625	23.5491	2.6496	23.5491	2.79514
36.5	1.096	23.5594	7.83995	36.5	1.12552	23.5594	8.21875	23.5594	1.69693	23.5594	3.07292
36.52	0.94552	23.5696	7.83995	36.52	1.00969	23.5696	7.0625	23.5696	1.10152	23.5696	2.63889
36.54	0.98992	23.5798	7.12427	36.54	1.10343	23.5798	7.125	23.5798	1.96487	23.5798	3.35069
36.56	0.87346	23.5901	7.1568	36.56	1.0887	23.5901	7.25	23.5901	1.84579	23.5901	2.89931
36.58	0.83367	23.6003	7.05921	36.58	1.19315	23.6003	8.03125	23.6003	2.38166	23.6003	3.14236
36.6	0.54886	23.6105	7.54717	36.6	1.19248	23.6105	7.625	23.6105	2.50074	23.6105	2.88194
36.62	0.69127	23.6208	7.44958	36.62	0.97621	23.6208	8.0625	23.6208	2.4412	23.6208	3.15972
36.64	0.74604	23.631	7.1568	36.64	0.98759	23.631	7.5625	23.631	1.45877	23.631	2.93403
36.66	0.65725	23.6412	6.60377	36.66	0.94206	23.6412	7.6875	23.6412	2.53052	23.6412	3.38542
36.68	0.59729	23.6515	7.12427	36.68	1.00969	23.6515	7.5625	23.6515	2.1435	23.6515	2.95139
36.7	0.50274	23.6617	7.93754	36.7	0.74722	23.6617	7.59375	23.6617	1.99464	23.6617	3.19444
36.72	0.54483	23.6719	6.92908	36.72	0.9434	23.6719	7.125	23.6719	1.84579	23.6719	3.14236
36.74	0.6169	23.6822	7.25439	36.74	0.7258	23.6822	7.21875	23.6822	1.45877	23.6822	3.125
36.76	0.47103	23.6924	7.64476	36.76	0.91528	23.6924	7.9375	23.6924	1.96487	23.6924	2.77778
36.78	0.54886	23.7026	8.0026	36.78	0.75124	23.7026	6.65625	23.7026	2.05418	23.7026	2.91667
36.8	0.47046	23.7129	7.74236	36.8	0.79811	23.7129	6.0625	23.7129	1.96487	23.7129	2.98611
36.82	0.47046	23.7231	8.23032	36.82	0.79342	23.7231	8.125	23.7231	2.70914	23.7231	3.125
36.84	0.49409	23.7333	5.98569	36.84	0.6026	23.7333	7.28125	23.7333	1.45877	23.7333	3.14236
36.86	0.51312	23.7436	6.34353	36.86	0.77066	23.7436	6.03125	23.7436	1.9351	23.7436	2.86458
36.88	0.43875	23.7538	6.47365	36.88	0.65951	23.7538	6.75	23.7538	2.35189	23.7538	2.58681
36.9	0.43529	23.764	7.22186	36.9	0.71709	23.764	7.25	23.764	1.81602	23.764	3.38542
36.92	0.4595	23.7743	6.40859	36.92	0.74053	23.7743	7.125	23.7743	2.1435	23.7743	3.19444
36.94	0.46815	23.7845	7.18933	36.94	0.68161	23.7845	7.03125	23.7845	1.90533	23.7845	2.93403
36.96	0.55348	23.7947	6.70137	36.96	0.65148	23.7947	6.84375	23.7947	2.1435	23.7947	2.86458
36.98	0.44393	23.805	4.87964	36.98	0.62135	23.805	7.25	23.805	1.51831	23.805	3.31597
37	0.44393	23.8152	7.09174	37	0.69567	23.8152	6.8125	23.8152	2.47097	23.8152	2.77778
37.02	0.37071	23.8254	6.53871	37.02	0.45998	23.8254	7.5625	23.8254	1.84579	23.8254	3.125
37.04	0.39089	23.8357	6.37606	37.04	0.68562	23.8357	7.25	23.8357	2.17327	23.8357	2.76042
37.06	0.37302	23.8459	7.31945	37.06	0.61934	23.8459	6.84375	23.8459	0.7145	23.8459	3.07292
37.08	0.50678	23.8561	6.60377	37.08	0.65951	23.8561	6.71875	23.8561	1.81602	23.8561	3.21181
37.1	0.45489	23.8664	4.97723	37.1	0.63942	23.8664	7.03125	23.8664	2.32212	23.8664	3.19444
37.12	0.35918	23.8766	7.38452	37.12	0.57515	23.8766	7.09375	23.8766	2.26258	23.8766	3.29861
37.14	0.33209	23.8868	7.93754	37.14	0.62269	23.8868	7.1875	23.8868	2.08395	23.8868	3.50694
37.16	0.35342	23.8971	6.86402	37.16	0.72915	23.8971	6.8125	23.8971	2.20304	23.8971	3.22917
37.18	0.37129	23.9073	8.03513	37.18	0.61063	23.9073	7.5625	23.9073	2.1435	23.9073	3.17708
37.2	0.22658	23.9175	7.54717	37.2	0.5323	23.9175	6.5	23.9175	2.26258	23.9175	3.78472
37.22	0.29922	23.9278	6.14834	37.22	0.59189	23.9278	7.09375	23.9278	1.75648	23.9278	3.38542
37.24	0.28596	23.938	7.25439	37.24	0.5805	23.938	7.40625	23.938	1.69693	23.938	3.125
37.26	0.30787	23.9482	6.99414	37.26	0.6026	23.9482	6.625	23.9482	2.82822	23.9482	3.48958
37.28	0.38167	23.9585	7.05921	37.28	0.48208	23.9585	6.75	23.9585	2.41143	23.9585	3.90625
37.3	0.39723	23.9687	6.70137	37.3	0.59724	23.9687	6.9375	23.9687	2.47097	23.9687	3.50694
37.32	0.3857	23.9789	5.62785	37.32	0.52493	23.9789	6.71875	23.9789	2.32212	23.9789	4.18403
37.34	0.31825	23.9892	6.14834	37.34	0.50417	23.9892	6.375	23.9892	2.97708	23.9892	3.83681
37.36	0.24215	23.9994	5.92062	37.36	0.55506	23.9994	6.34375	23.9994	2.38166	23.9994	4.0625
37.38	0.31421	24.0096	7.18933	37.38	0.60996	24.0096	6.75	24.0096	2.70914	24.0096	3.50694
37.4	0.33036	24.0199	6.08328	37.4	0.55841	24.0199	7.21875	24.0199	2.50074	24.0199	3.57639
37.42	0.38282	24.0301	6.18087	37.42	0.61666	24.0301	6.5	24.0301	2.11372	24.0301	3.92361
37.44	0.32171	24.0403	7.87248	37.44	0.55841	24.0403	7.28125	24.0403	2.20304	24.0403	3.33333
37.46	0.21044	24.0506	6.24593	37.46	0.59791	24.0506	7.78125	24.0506	2.6496	24.0506	4.14931
37.48	0.24906	24.0608	7.1568	37.48	0.50083	24.0608	6.21875	24.0608	2.20304	24.0608	3.87153
37.5	0.26694	24.071	7.41705	37.5	0.4399	24.071	7.03125	24.071	1.87556	24.071	4.0625
37.52	0.29461	24.0813	7.25439	37.52	0.42048	24.0813	6.59375	24.0813	2.11372	24.0813	3.90625
37.54	0.3096	24.0915	7.28692	37.54	0.46534	24.0915	6.15625	24.0915	3.30455	24.0915	4.13194
37.56	0.16431	24.1017	6.7339	37.56	0.51757	24.1017	7.6875	24.1017	2.6496	24.1017	4.46181
37.58	0.32574	24.112	8.03513	37.58	0.58318	24.112	6.71875	24.112	1.87556	24.112	4.27083
37.6	0.18392	24.1222	6.7339	37.6	0.46534	24.1222	6.46875	24.1222	2.82822	24.1222	3.76736
37.62	0.36725	24.1324	6.57124	37.62	0.53364	24.1324	7.1875	24.1324	2.4412	24.1324	3.4375
37.64	0.12799	24.1427	5.88809	37.64	0.48811	24.1427	7	24.1427	2.47097	24.1427	3.62847
37.66	0.25022	24.1529	7.02668	37.66	0.70102	24.1529	6.84375	24.1529	3.8702	24.1529	4.09722
37.68	0.2606	24.1631	8.13273	37.68	0.57046	24.1631	6.84375	24.1631	5.26943	24.1631	3.68056
37.7	0.14702	24.1734	7.74236	37.7	0.61197	24.1734	6.9375	24.1734	4.52516	24.1734	3.87153
37.72	0.29288	24.1836	7.54717	37.72	0.74388	24.1836	6.3125	24.1836	4.61447	24.1836	3.94097
37.74	0.37187	24.1938	7.35198	37.74	0.57783	24.1938	7	24.1938	4.94195	24.1938	3.88889
37.76	0.37821	24.2041	8.78334	37.76	0.78137	24.2041	6.5	24.2041	6.81751	24.2041	3.38542
37.78	0.25887	24.2143	7.44958	37.78	0.56176	24.2143	6.625	24.2143	7.11521	24.2143	3.90625
37.8	0.28539	24.2245	8.1002	37.8	0.49547	24.2245	6.25	24.2245	7.11521	24.2245	3.62847
37.82	0.24676	24.2348	7.93754	37.82	0.55506	24.2348	6.6875	24.2348	6.75796	24.2348	4.07986
37.84	0.16316	24.245	9.27131	37.84	0.58854	24.245	7.09375	24.245	6.93659	24.245	3.64583
37.86	0.20006	24.2552	8.49057	37.86	0.59925	24.2552	7.5625	24.2552	7.71063	24.2552	3.64583
37.88	0.13722	24.2655	8.23032	37.88	0.50551	24.2655	7.8125	24.2655	6.19232	24.2655	3.40278
37.9	0.34535	24.2757	8.55563	37.9	0.5169	24.2757	8	24.2757	7.32361	24.2757	3.31597
37.92	0.18334	24.2859	8.45804	37.92	0.51824	24.2859	6.6875	24.2859	5.2992	24.2859	3.48958
37.94	0.23811	24.2962	9.10865	37.94	0.62135	24.2962	6.96875	24.2962	5.68622	24.2962	3.33333
37.96	0.18565	24.3064	9.20625	37.96	0.5102	24.3064	6.84375	24.3064	4.13814	24.3064	2.69097
37.98	0.17066	24.3166	7.18933	37.98	0.42918	24.3166	7.03125	24.3166	5.26943	24.3166	3.21181
38	0.23984	24.3269	7.05921	38	0.43119	24.3269	6.46875	24.3269	3.75112	24.3269	3.24653
38.02	0.13491	24.3371	8.06766	38.02	0.6334	24.3371	6.375	24.3371	3.6618	24.3371	2.8125
38.04	0.11992	24.3473	6.70137	38.04	0.47137	24.3473	6.90625	24.3473	3.21524	24.3473	3.07292
38.06	0.14644	24.3576	6.99414	38.06	0.49547	24.3576	6.03125	24.3576	3.24501	24.3576	2.60417
38.08	0.19891	24.3678	7.83995	38.08	0.40508	24.3678	7.125	24.3678	2.59006	24.3678	3.125
38.1	0.12972	24.378	6.86402	38.1	0.39236	24.378	6.25	24.378	3.30455	24.378	3.19444
38.12	0.17584	24.3883	6.86402	38.12	0.36759	24.3883	5.75	24.3883	3.48318	24.3883	3.09028
38.14	0.20409	24.3985	6.57124	38.14	0.51757	24.3985	6.28125	24.3985	2.73891	24.3985	2.44792
38.16	0.064	24.4087	6.7339	38.16	0.541	24.4087	6.0625	24.4087	2.35189	24.4087	2.82986
38.18	0.12453	24.419	6.60377	38.18	0.41178	24.419	5.96875	24.419	2.91753	24.419	2.8125
38.2	0.12857	24.4292	7.41705	38.2	0.50351	24.4292	5.78125	24.4292	2.23281	24.4292	2.56944
38.22	0.21159	24.4394	6.24593	38.22	0.37294	24.4394	6.21875	24.4394	1.13129	24.4394	2.8125
38.24	0.15163	24.4497	6.96161	38.24	0.46869	24.4497	6.9375	24.4497	2.41143	24.4497	2.88194
38.26	0.17757	24.4599	6.53871	38.26	0.45597	24.4599	6.4375	24.4599	2.05418	24.4599	3.00347
38.28	0.27847	24.4701	5.59532	38.28	0.39638	24.4701	6.375	24.4701	1.99464	24.4701	2.95139
38.3	0.19718	24.4804	6.92908	38.3	0.31469	24.4804	6.4375	24.4804	2.41143	24.4804	2.95139
38.32	0.15682	24.4906	6.2134	38.32	0.27519	24.4906	6.53125	24.4906	2.50074	24.4906	2.62153
38.34	0.14183	24.5008	5.62785	38.34	0.3937	24.5008	7.71875	24.5008	1.7267	24.5008	2.8125
38.36	0.11877	24.5111	6.40859	38.36	0.2551	24.5111	7	24.5111	2.26258	24.5111	2.70833
38.38	0.15451	24.5213	5.7905	38.38	0.34482	24.5213	6.3125	24.5213	1.54808	24.5213	2.95139
38.4	0.23177	24.5315	6.76643	38.4	0.42115	24.5315	6.71875	24.5315	2.1435	24.5315	2.8125
38.42	0.27155	24.5418	5.88809	38.42	0.37361	24.5418	5.71875	24.5418	2.82822	24.5418	2.67361
38.44	0.16835	24.552	6.50618	38.44	0.4332	24.552	7.125	24.552	2.02441	24.552	2.46528
38.46	0.11934	24.5622	6.24593	38.46	0.40709	24.5622	5.78125	24.5622	2.50074	24.5622	2.77778
38.48	0.21274	24.5725	6.86402	38.48	0.59992	24.5725	7.375	24.5725	3.21524	24.5725	2.84722
38.5	0.25598	24.5827	5.95316	38.5	0.32206	24.5827	5.53125	24.5827	3.24501	24.5827	2.63889
38.52	0.2139	24.5929	7.12427	38.52	0.52359	24.5929	6	24.5929	2.02441	24.5929	2.56944
38.54	0.32574	24.6032	6.70137	38.54	0.3562	24.6032	6.3125	24.6032	3.12593	24.6032	2.74306
38.56	0.26175	24.6134	5.98569	38.56	0.39571	24.6134	6.03125	24.6134	3.45341	24.6134	2.51736
38.58	0.3563	24.6236	5.17241	38.58	0.44191	24.6236	5.625	24.6236	3.63203	24.6236	2.65625
38.6	0.52984	24.6339	5.53025	38.6	0.45864	24.6339	6.34375	24.6339	4.64424	24.6339	2.70833
38.62	0.42837	24.6441	6.18087	38.62	0.37026	24.6441	5.46875	24.6441	3.92974	24.6441	3.19444
38.64	0.47968	24.6543	6.11581	38.64	0.48409	24.6543	5.75	24.6543	3.69157	24.6543	2.82986
38.66	0.75469	24.6646	6.34353	38.66	0.4178	24.6646	5.3125	24.6646	3.84043	24.6646	2.72569
38.68	0.97031	24.6748	7.80742	38.68	0.50083	24.6748	5.90625	24.6748	3.60226	24.6748	2.48264
38.7	1.26781	24.685	5.33507	38.7	0.50351	24.685	5.875	24.685	3.3641	24.685	3.02083
38.72	1.67023	24.6953	6.96161	38.72	0.64947	24.6953	5.71875	24.6953	3.57249	24.6953	2.63889
38.74	1.97868	24.7055	6.311	38.74	0.5323	24.7055	5.625	24.7055	2.82822	24.7055	3.50694
38.76	2.46874	24.7157	5.33507	38.76	0.64411	24.7157	5.71875	24.7157	3.1557	24.7157	2.44792
38.78	2.54311	24.726	6.76643	38.78	0.57448	24.726	6.28125	24.726	2.85799	24.726	3.03819
38.8	2.78353	24.7362	7.22186	38.8	0.66554	24.7362	5.71875	24.7362	2.53052	24.7362	2.58681
38.82	3.01703	24.7464	6.40859	38.82	0.6488	24.7464	5.5	24.7464	3.12593	24.7464	2.46528
38.84	3.25283	24.7567	6.86402	38.84	0.61197	24.7567	6.59375	24.7567	2.76868	24.7567	2.77778
38.86	3.41484	24.7669	5.75797	38.86	0.7037	24.7669	6.375	24.7669	2.56029	24.7669	2.84722
38.88	3.59299	24.7771	6.08328	38.88	0.7807	24.7771	6.25	24.7771	2.73891	24.7771	2.98611
38.9	3.58261	24.7874	7.02668	38.9	0.54301	24.7874	5.375	24.7874	3.1557	24.7874	3.03819
38.92	3.32201	24.7976	6.311	38.92	0.71308	24.7976	5.875	24.7976	2.11372	24.7976	2.69097
38.94	2.90921	24.8078	5.66038	38.94	0.65951	24.8078	6.40625	24.8078	1.7267	24.8078	3.05556
38.96	2.75182	24.8181	6.47365	38.96	0.65282	24.8181	5.78125	24.8181	1.39923	24.8181	2.88194
38.98	2.46816	24.8283	5.40013	38.98	0.70102	24.8283	6.1875	24.8283	2.38166	24.8283	2.63889
39	2.23409	24.8385	5.98569	39	0.73517	24.8385	6.53125	24.8385	2.02441	24.8385	2.70833
39.02	2.11763	24.8488	5.00976	39.02	0.72312	24.8488	6.375	24.8488	0.98244	24.8488	2.79514
39.04	1.75325	24.859	5.98569	39.04	0.97554	24.859	5.46875	24.859	2.1435	24.859	2.77778
39.06	1.57741	24.8692	5.72544	39.06	0.86373	24.8692	6.03125	24.8692	2.29235	24.8692	2.72569
39.08	1.55838	24.8795	4.87964	39.08	0.77601	24.8795	5.5625	24.8795	2.02441	24.8795	2.86458
39.1	1.42982	24.8897	6.18087	39.1	1.11883	24.8897	6.09375	24.8897	1.84579	24.8897	2.70833
39.12	1.76651	24.8999	5.30254	39.12	1.22395	24.8999	5.96875	24.8999	0.95266	24.8999	3.05556
39.14	1.70194	24.9102	6.60377	39.14	1.39133	24.9102	6.28125	24.9102	1.84579	24.9102	3.07292
39.16	1.966	24.9204	6.53871	39.16	1.71808	24.9204	5.71875	24.9204	2.85799	24.9204	2.82986
39.18	2.37015	24.9306	5.66038	39.18	2.00933	24.9306	6.15625	24.9306	1.28014	24.9306	3.07292
39.2	2.70396	24.9409	5.7905	39.2	2.37022	24.9409	5.34375	24.9409	2.1435	24.9409	2.82986
39.22	2.83484	24.9511	6.40859	39.22	2.26845	24.9511	4.78125	24.9511	2.26258	24.9511	2.60417
39.24	2.96052	24.9613	5.27001	39.24	2.75254	24.9613	5.84375	24.9613	1.75648	24.9613	3.07292
39.26	2.86655	24.9716	6.2134	39.26	3.13887	24.9716	6.15625	24.9716	2.70914	24.9716	2.89931
39.28	2.86713	24.9818	6.27846	39.28	3.45624	24.9818	5.1875	24.9818	1.51831	24.9818	2.82986
39.3	2.68263	24.992	6.60377	39.3	3.84391	24.992	6.09375	24.992	2.6496	24.992	2.91667
39.32	2.59558	25.0023	5.92062	39.32	4.04009	25.0023	4.90625	25.0023	2.56029	25.0023	3.03819
39.34	2.20872	25.0125	5.56278	39.34	4.07692	25.0125	6	25.0125	2.38166	25.0125	2.60417
39.36	1.90142	25.0227	6.24593	39.36	4.29385	25.0227	6.625	25.0227	1.51831	25.0227	3.09028
39.38	1.56415	25.033	5.27001	39.38	4.54962	25.033	6.40625	25.033	2.17327	25.033	2.88194
39.4	1.38427	25.0432	6.37606	39.4	4.73978	25.0432	6.125	25.0432	2.1435	25.0432	2.86458
39.42	1.06371	25.0534	5.3676	39.42	4.70295	25.0534	5.90625	25.0534	3.03662	25.0534	3.21181
39.44	0.83194	25.0637	5.98569	39.44	4.47999	25.0637	5.78125	25.0637	3.27478	25.0637	2.74306
39.46	0.60248	25.0739	5.56278	39.46	4.39228	25.0739	6.09375	25.0739	2.4412	25.0739	2.98611
39.48	0.64284	25.0841	5.43266	39.48	4.09366	25.0841	5.25	25.0841	3.60226	25.0841	2.70833
39.5	0.46065	25.0944	5.98569	39.5	3.72339	25.0944	6.21875	25.0944	3.60226	25.0944	2.65625
39.52	0.3736	25.1046	5.92062	39.52	3.44486	25.1046	5.71875	25.1046	3.60226	25.1046	2.63889
39.54	0.4399	25.1148	6.83149	39.54	3.10406	25.1148	5.4375	25.1148	3.27478	25.1148	2.63889
39.56	0.37417	25.1251	6.99414	39.56	2.62599	25.1251	6.1875	25.1251	3.6618	25.1251	2.91667
39.58	0.38282	25.1353	5.3676	39.58	2.49744	25.1353	5.0625	25.1353	2.61983	25.1353	2.55208
39.6	0.3563	25.1455	6.37606	39.6	2.41241	25.1455	5.0625	25.1455	4.01905	25.1455	2.76042
39.62	0.4497	25.1558	5.23748	39.62	2.02005	25.1558	4.625	25.1558	4.55493	25.1558	2.88194
39.64	0.49006	25.166	6.08328	39.64	1.76428	25.166	5.8125	25.166	2.82822	25.166	2.98611
39.66	0.26463	25.1762	5.53025	39.66	1.67456	25.1762	4.875	25.1762	3.72135	25.1762	2.88194
39.68	0.42779	25.1865	4.65192	39.68	1.55002	25.1865	5.15625	25.1865	4.40607	25.1865	2.93403
39.7	0.4301	25.1967	5.85556	39.7	1.26345	25.1967	5.125	25.1967	3.54272	25.1967	2.77778
39.72	0.41741	25.2069	5.46519	39.72	1.02509	25.2069	6	25.2069	3.84043	25.2069	3.00347
39.74	0.39089	25.2172	5.72544	39.74	0.88314	25.2172	5.28125	25.2172	3.6618	25.2172	2.82986
39.76	0.46584	25.2274	6.2134	39.76	0.85301	25.2274	6	25.2274	3.1557	25.2274	2.65625
39.78	0.52753	25.2376	6.76643	39.78	0.59858	25.2376	5.21875	25.2376	3.24501	25.2376	2.89931
39.8	0.51081	25.2479	4.9447	39.8	0.69768	25.2479	5.46875	25.2479	3.48318	25.2479	2.93403
39.82	0.68493	25.2581	5.3676	39.82	0.65282	25.2581	5.5625	25.2581	3.27478	25.2581	2.67361
39.84	0.75181	25.2683	4.8471	39.84	0.57046	25.2683	5.6875	25.2683	2.4412	25.2683	2.77778
39.86	1.03546	25.2786	5.62785	39.86	0.48944	25.2786	5.53125	25.2786	2.61983	25.2786	3.15972
39.88	1.13002	25.2888	5.13988	39.88	0.58117	25.2888	5.90625	25.2888	2.50074	25.2888	2.34375
39.9	1.39868	25.299	5.17241	39.9	0.54502	25.299	6	25.299	2.70914	25.299	3.03819
39.92	1.8847	25.3093	5.66038	39.92	0.5343	25.3093	5.4375	25.3093	3.03662	25.3093	2.72569
39.94	2.37764	25.3195	5.04229	39.94	0.53096	25.3195	5.46875	25.3195	2.73891	25.3195	3.03819
39.96	3.175	25.3297	6.44112	39.96	0.59858	25.3297	5.21875	25.3297	2.61983	25.3297	2.62153
39.98	4.24909	25.34	5.62785	39.98	0.65014	25.34	5.34375	25.34	2.02441	25.34	2.29167
40	5.01358	25.3502	6.14834	40	0.52292	25.3502	6.5	25.3502	2.26258	25.3502	3.10764
40.02	6.09574	25.3604	5.66038	40.02	0.68362	25.3604	5.71875	25.3604	2.56029	25.3604	2.98611
40.04	6.92826	25.3707	6.89655	40.04	0.60863	25.3707	5.5625	25.3707	2.08395	25.3707	2.91667
40.06	7.3722	25.3809	5.27001	40.06	0.80882	25.3809	5.1875	25.3809	1.78625	25.3809	3.22917
40.08	7.40967	25.3911	4.87964	40.08	0.77467	25.3911	4.96875	25.3911	2.35189	25.3911	2.95139
40.1	7.18194	25.4014	6.311	40.1	0.80414	25.4014	5.71875	25.4014	1.63739	25.4014	2.93403
40.12	6.73685	25.4116	4.78204	40.12	0.97219	25.4116	5.8125	25.4116	1.66716	25.4116	3.19444
40.14	6.23757	25.4218	6.47365	40.14	0.94005	25.4218	4.8125	25.4218	2.02441	25.4218	3.09028
40.16	5.44886	25.4321	6.05075	40.16	1.10008	25.4321	5.125	25.4321	2.20304	25.4321	3.15972
40.18	4.74664	25.4423	6.01822	40.18	1.42816	25.4423	4.90625	25.4423	1.9351	25.4423	2.65625
40.2	4.11302	25.4525	4.58686	40.2	1.70067	25.4525	5.34375	25.4525	1.30991	25.4525	3.14236
40.22	3.13925	25.4628	5.40013	40.22	1.8694	25.4628	5.15625	25.4628	1.87556	25.4628	3.02083
40.24	2.51198	25.473	5.07482	40.24	2.29122	25.473	5.65625	25.473	2.70914	25.473	2.89931
40.26	1.9758	25.4832	5.85556	40.26	2.83958	25.4832	5.6875	25.4832	2.4412	25.4832	3.15972
40.28	1.61431	25.4935	5.07482	40.28	3.41674	25.4935	5.21875	25.4935	2.11372	25.4935	3.31597
40.3	1.28856	25.5037	5.04229	40.3	4.24431	25.5037	5.125	25.5037	2.67937	25.5037	2.91667
40.32	1.13347	25.5139	5.66038	40.32	5.17767	25.5139	5.71875	25.5139	2.76868	25.5139	3.17708
40.34	0.67224	25.5242	5.33507	40.34	6.01461	25.5242	5.1875	25.5242	1.90533	25.5242	2.74306
40.36	0.78352	25.5344	4.45673	40.36	6.55092	25.5344	5.4375	25.5344	1.60762	25.5344	2.84722
40.38	0.74373	25.5446	6.05075	40.38	7.20642	25.5446	5.3125	25.5446	1.39923	25.5446	2.86458
40.4	0.99453	25.5549	5.75797	40.4	7.80299	25.5549	4.28125	25.5549	1.87556	25.5549	2.84722
40.42	1.00837	25.5651	5.10735	40.42	8.02863	25.5651	6.59375	25.5651	1.39923	25.5651	2.8125
40.44	0.92246	25.5753	6.18087	40.44	7.90409	25.5753	5.28125	25.5753	1.96487	25.5753	2.91667
40.46	0.95705	25.5856	5.23748	40.46	7.62422	25.5856	6	25.5856	1.01221	25.5856	2.93403
40.48	1.04411	25.5958	5.33507	40.48	7.33497	25.5958	5.5	25.5958	1.36946	25.5958	2.72569
40.5	1.25455	25.606	5.30254	40.5	6.71162	25.606	5.375	25.606	2.08395	25.606	2.84722
40.52	1.2753	25.6163	5.27001	40.52	5.82044	25.6163	5.65625	25.6163	1.78625	25.6163	2.39583
40.54	1.23379	25.6265	5.85556	40.54	5.18503	25.6265	5.3125	25.6265	2.11372	25.6265	2.8125
40.56	1.42866	25.6367	3.87118	40.56	4.53623	25.6367	6.125	25.6367	1.81602	25.6367	2.88194
40.58	1.53417	25.647	4.9447	40.58	3.79838	25.647	5.25	25.647	1.75648	25.647	3.125
40.6	1.64544	25.6572	5.59532	40.6	3.07326	25.6572	5.75	25.6572	1.66716	25.6572	2.72569
40.62	1.73769	25.6674	5.27001	40.62	2.83088	25.6674	5.34375	25.6674	1.07175	25.6674	2.98611
40.64	1.98675	25.6777	5.82303	40.64	2.22694	25.6777	5.40625	25.6777	1.60762	25.6777	3.17708
40.66	2.06055	25.6879	6.27846	40.66	1.88547	25.6879	5.4375	25.6879	1.90533	25.6879	2.84722
40.68	2.21391	25.6981	5.72544	40.68	1.5152	25.6981	6.375	25.6981	1.51831	25.6981	2.88194
40.7	2.3344	25.7084	4.91217	40.7	1.22796	25.7084	4.9375	25.7084	1.96487	25.7084	3.24653
40.72	2.45894	25.7186	5.69291	40.72	1.07397	25.7186	5.6875	25.7186	2.11372	25.7186	2.95139
40.74	2.49526	25.7288	5.07482	40.74	1.08401	25.7288	5.96875	25.7288	2.41143	25.7288	2.74306
40.76	2.85963	25.7391	5.27001	40.76	1.06124	25.7391	5.4375	25.7391	1.54808	25.7391	3.05556
40.78	3.08563	25.7493	5.43266	40.78	0.91997	25.7493	5	25.7493	1.78625	25.7493	2.76042
40.8	3.5042	25.7595	4.8471	40.8	0.78137	25.7595	5.28125	25.7595	0.98244	25.7595	2.65625
40.82	4.02885	25.7698	4.68445	40.82	0.99898	25.7698	4.75	25.7698	1.7267	25.7698	2.76042
40.84	4.63018	25.78	5.69291	40.84	1.06593	25.78	4.53125	25.78	1.84579	25.78	2.76042
40.86	5.46789	25.7902	5.49772	40.86	1.11883	25.7902	5.4375	25.7902	3.09616	25.7902	3.26389
40.88	6.08594	25.8005	5.46519	40.88	1.18846	25.8005	5.34375	25.8005	0.89312	25.8005	2.11806
40.9	7.14735	25.8107	5.82303	40.9	1.35384	25.8107	5.75	25.8107	2.53052	25.8107	2.58681
40.92	8.15168	25.8209	5.00976	40.92	1.66853	25.8209	5.375	25.8209	1.75648	25.8209	3.09028
40.94	8.96402	25.8312	5.69291	40.94	1.8078	25.8312	5.34375	25.8312	2.41143	25.8312	3.02083
40.96	9.3405	25.8414	5.04229	40.96	1.93033	25.8414	5.40625	25.8414	1.87556	25.8414	2.74306
40.98	9.25113	25.8516	4.61939	40.98	1.99326	25.8516	4.40625	25.8516	2.38166	25.8516	2.70833
41	9.34453	25.8619	6.08328	41	2.33808	25.8619	5.46875	25.8619	1.13129	25.8619	2.53472
41.02	9.33934	25.8721	5.7905	41.02	2.47601	25.8721	5.3125	25.8721	1.84579	25.8721	3.07292
41.04	9.53133	25.8823	5.27001	41.04	2.51753	25.8823	4.9375	25.8823	1.45877	25.8823	2.82986
41.06	9.79827	25.8926	4.81457	41.06	2.59051	25.8926	5.0625	25.8926	2.17327	25.8926	3.15972
41.08	9.83632	25.9028	6.01822	41.08	2.88645	25.9028	5.875	25.9028	2.23281	25.9028	3.03819
41.1	9.97411	25.913	5.62785	41.1	3.14289	25.913	4.9375	25.913	2.23281	25.913	3.17708
41.12	9.72563	25.9233	6.18087	41.12	3.23864	25.9233	5.875	25.9233	1.69693	25.9233	2.93403
41.14	9.47253	25.9335	5.75797	41.14	3.52387	25.9335	5.375	25.9335	1.78625	25.9335	3.00347
41.16	9.27362	25.9437	4.81457	41.16	3.69661	25.9437	4.40625	25.9437	1.25037	25.9437	3.33333
41.18	8.98996	25.954	4.61939	41.18	3.92895	25.954	5.65625	25.954	1.51831	25.954	3.00347
41.2	8.68151	25.9642	4.71698	41.2	4.09634	25.9642	5.5625	25.9642	1.01221	25.9642	3.21181
41.22	8.13611	25.9744	5.49772	41.22	4.29252	25.9744	5.15625	25.9744	1.66716	25.9744	2.70833
41.24	7.48174	25.9847	5.75797	41.24	4.81343	25.9847	5.21875	25.9847	2.41143	25.9847	3.29861
41.26	7.01762	25.9949	6.2134	41.26	4.98751	25.9949	5.28125	25.9949	2.50074	25.9949	2.48264
41.28	6.27216	26.0051	5.85556	41.28	5.43812	26.0051	5.1875	26.0051	1.45877	26.0051	2.98611
41.3	5.72791	26.0154	6.53871	41.3	5.71264	26.0154	4.875	26.0154	2.11372	26.0154	3.02083
41.32	5.31338	26.0256	5.27001	41.32	5.65238	26.0256	5.9375	26.0256	1.81602	26.0256	2.65625
41.34	5.10352	26.0358	5.13988	41.34	6.04876	26.0358	5.0625	26.0358	1.84579	26.0358	3.38542
41.36	4.68899	26.0461	5.85556	41.36	6.29314	26.0461	4.75	26.0461	1.54808	26.0461	2.79514
41.38	4.4774	26.0563	4.39167	41.38	6.57235	26.0563	5.75	26.0563	1.51831	26.0563	2.67361
41.4	4.44396	26.0665	5.95316	41.4	6.64801	26.0665	5.03125	26.0665	1.78625	26.0665	3.07292
41.42	4.27907	26.0768	5.13988	41.42	6.62792	26.0768	5.40625	26.0768	1.87556	26.0768	2.5
41.44	4.32346	26.087	5.56278	41.44	6.72568	26.087	4.1875	26.087	1.90533	26.087	3.07292
41.46	4.23294	26.0972	4.61939	41.46	6.82276	26.0972	4.96875	26.0972	1.78625	26.0972	2.86458
41.48	4.0963	26.1075	4.78204	41.48	6.6306	26.1075	5.25	26.1075	2.08395	26.1075	2.95139
41.5	4.09458	26.1177	5.3676	41.5	6.81607	26.1177	4.65625	26.1177	2.05418	26.1177	3.17708
41.52	3.88933	26.1279	4.19649	41.52	6.73639	26.1279	4.53125	26.1279	1.81602	26.1279	3.26389
41.54	3.75096	26.1382	5.00976	41.54	6.64466	26.1382	4.75	26.1382	2.02441	26.1382	3.26389
41.56	3.67889	26.1484	4.19649	41.56	6.43576	26.1484	4.875	26.1484	2.23281	26.1484	3.10764
41.58	3.75269	26.1586	4.71698	41.58	6.20275	26.1586	5.96875	26.1586	2.20304	26.1586	3.17708
41.6	3.9931	26.1689	5.82303	41.6	5.98984	26.1689	4.21875	26.1689	1.78625	26.1689	3.19444
41.62	4.34479	26.1791	4.8471	41.62	5.60484	26.1791	5.53125	26.1791	2.20304	26.1791	3.14236
41.64	4.70052	26.1893	4.09889	41.64	5.30421	26.1893	5.90625	26.1893	2.1435	26.1893	2.39583
41.66	5.35201	26.1996	5.95316	41.66	4.61859	26.1996	4.59375	26.1996	2.35189	26.1996	3.03819
41.68	6.07325	26.2098	5.95316	41.68	4.32465	26.2098	4.65625	26.2098	1.96487	26.2098	3.26389
41.7	6.92019	26.22	4.19649	41.7	4.08428	26.22	5.09375	26.22	2.88776	26.22	3.28125
41.72	7.99082	26.2303	6.66884	41.72	3.89681	26.2303	4.53125	26.2303	2.05418	26.2303	3.24653
41.74	8.93346	26.2405	5.46519	41.74	3.55065	26.2405	4.78125	26.2405	2.79845	26.2405	3.07292
41.76	9.71064	26.2507	5.00976	41.76	3.21453	26.2507	5.625	26.2507	2.23281	26.2507	3.14236
41.78	10.2883	26.261	5.62785	41.78	2.74317	26.261	5.5	26.261	2.32212	26.261	3.36806
41.8	10.8066	26.2712	5.07482	41.8	2.42847	26.2712	5.625	26.2712	2.38166	26.2712	3.28125
41.82	10.9266	26.2814	4.61939	41.82	2.40638	26.2814	5.65625	26.2814	2.50074	26.2814	3.29861
41.84	10.8666	26.2917	4.87964	41.84	2.23765	26.2917	5.78125	26.2917	1.81602	26.2917	3.35069
41.86	10.5622	26.3019	5.66038	41.86	1.92363	26.3019	4.875	26.3019	2.59006	26.3019	3.21181
41.88	10.41	26.3121	5.72544	41.88	1.66117	26.3121	4.25	26.3121	2.76868	26.3121	3.07292
41.9	9.90551	26.3224	5.27001	41.9	1.66652	26.3224	5.8125	26.3224	1.84579	26.3224	3.61111
41.92	9.41545	26.3326	5.04229	41.92	1.46432	26.3326	4.53125	26.3326	1.69693	26.3326	4.18403
41.94	8.97151	26.3428	4.97723	41.94	1.53194	26.3428	5.46875	26.3428	2.02441	26.3428	3.45486
41.96	8.21221	26.3531	5.23748	41.96	1.63639	26.3531	4.75	26.3531	2.23281	26.3531	3.29861
41.98	7.67257	26.3633	5.56278	41.98	1.46432	26.3633	4.53125	26.3633	2.61983	26.3633	3.94097
42	7.40967	26.3735	4.9447	42	1.61296	26.3735	4.40625	26.3735	1.7267	26.3735	4.04514
42.02	7.22287	26.3838	4.09889	42.02	1.96447	26.3838	5.40625	26.3838	1.48854	26.3838	4.07986
42.04	7.16118	26.394	5.23748	42.04	2.03545	26.394	4.15625	26.394	2.26258	26.394	4.44444
42.06	7.2788	26.4042	4.87964	42.06	2.55904	26.4042	5.4375	26.4042	1.75648	26.4042	4.32292
42.08	7.85706	26.4145	5.56278	42.08	2.92863	26.4145	5.15625	26.4145	2.41143	26.4145	4.46181
42.1	8.49299	26.4247	5.30254	42.1	3.43749	26.4247	4.90625	26.4247	2.05418	26.4247	5.13889
42.12	8.80432	26.4349	4.9447	42.12	3.87337	26.4349	4.75	26.4349	1.04198	26.4349	5.92014
42.14	8.62213	26.4452	4.78204	42.14	4.4753	26.4452	4.84375	26.4452	1.48854	26.4452	6.31944
42.16	8.33444	26.4554	5.66038	42.16	5.26404	26.4554	4.625	26.4554	1.33968	26.4554	6.40625
42.18	7.4679	26.4656	5.46519	42.18	5.98582	26.4656	3.84375	26.4656	1.78625	26.4656	7.30903
42.2	6.88329	26.4759	5.85556	42.2	6.41433	26.4759	4.9375	26.4759	2.08395	26.4759	8.95833
42.22	6.3892	26.4861	5.13988	42.22	7.14281	26.4861	4.75	26.4861	1.48854	26.4861	10.434
42.24	5.83918	26.4963	5.07482	42.24	7.79228	26.4963	5.5625	26.4963	1.60762	26.4963	12.1007
42.26	5.21133	26.5066	5.04229	42.26	8.4692	26.5066	4.53125	26.5066	2.38166	26.5066	14.6528
42.28	4.58521	26.5168	4.8471	42.28	9.24588	26.5168	4.84375	26.5168	1.57785	26.5168	18.6979
42.3	4.0277	26.527	4.78204	42.3	9.99377	26.527	4.15625	26.527	1.90533	26.527	24.3229
42.32	3.6639	26.5373	5.33507	42.32	10.7343	26.5373	5.90625	26.5373	1.57785	26.5373	30.3646
42.34	3.29261	26.5475	5.00976	42.34	11.6817	26.5475	6.53125	26.5475	2.11372	26.5475	32.6563
42.36	3.38601	26.5577	5.33507	42.36	12.2341	26.5577	5	26.5577	1.87556	26.5577	35.9028
42.38	3.50305	26.568	4.97723	42.38	12.8548	26.568	5.25	26.568	2.05418	26.568	41.059
42.4	3.69965	26.5782	4.9447	42.4	13.209	26.5782	5.71875	26.5782	1.04198	26.5782	41.1632
42.42	4.13263	26.5884	5.10735	42.42	13.4969	26.5884	4.96875	26.5884	2.20304	26.5884	43.316
42.44	4.48374	26.5987	6.08328	42.44	12.9385	26.5987	4.90625	26.5987	2.05418	26.5987	43.7153
42.46	4.75932	26.6089	6.2134	42.46	12.4417	26.6089	5.6875	26.6089	2.53052	26.6089	44.5139
42.48	4.73511	26.6191	5.13988	42.48	12.0419	26.6191	5.28125	26.6191	1.54808	26.6191	44.9826
42.5	4.60481	26.6294	4.97723	42.5	11.0845	26.6294	5.875	26.6294	1.75648	26.6294	41.1806
42.52	4.55177	26.6396	4.97723	42.52	10.3044	26.6396	5.75	26.6396	1.57785	26.6396	39.3924
42.54	4.3102	26.6498	5.95316	42.54	9.10862	26.6498	5.625	26.6498	1.51831	26.6498	35.7292
42.56	4.23352	26.6601	5.3676	42.56	7.85321	26.6601	4.84375	26.6601	1.429	26.6601	32.6736
42.58	3.93718	26.6703	6.96161	42.58	6.89574	26.6703	5.46875	26.6703	2.05418	26.6703	28.8889
42.6	3.60971	26.6805	6.50618	42.6	5.93225	26.6805	5.4375	26.6805	1.25037	26.6805	25.0694
42.62	3.49843	26.6908	6.76643	42.62	5.14151	26.6908	5.6875	26.6908	2.20304	26.6908	21.5799
42.64	2.96687	26.701	5.10735	42.64	4.34206	26.701	5.375	26.701	1.90533	26.701	18.8542
42.66	2.87058	26.7112	5.88809	42.66	3.64506	26.7112	5.03125	26.7112	0.59542	26.7112	15.9201
42.68	2.5679	26.7215	5.75797	42.68	3.14959	26.7215	5.3125	26.7215	1.84579	26.7215	14.0625
42.7	2.18335	26.7317	5.69291	42.7	2.74183	26.7317	5.21875	26.7317	0.74427	26.7317	12.1528
42.72	1.99771	26.7419	5.82303	42.72	2.53025	26.7419	5.09375	26.7419	2.23281	26.7419	10.9375
42.74	1.54628	26.7522	5.3676	42.74	2.56306	26.7522	4.625	26.7522	1.66716	26.7522	9.375
42.76	1.38023	26.7624	5.40013	42.76	2.5885	26.7624	6	26.7624	1.28014	26.7624	7.93403
42.78	1.07524	26.7726	5.3676	42.78	2.55703	26.7726	4.71875	26.7726	1.69693	26.7726	7.1875
42.8	1.02163	26.7829	5.56278	42.8	2.83021	26.7829	5.375	26.7829	1.19083	26.7829	6.11111
42.82	0.82733	26.7931	5.46519	42.82	3.0612	26.7931	5	26.7931	1.69693	26.7931	6.02431
42.84	0.69761	26.8033	5.30254	42.84	3.42946	26.8033	5.1875	26.8033	1.90533	26.8033	5.17361
42.86	0.48717	26.8136	6.05075	42.86	3.8419	26.8136	4.71875	26.8136	1.36946	26.8136	5.29514
42.88	0.27962	26.8238	4.74951	42.88	3.9718	26.8238	4.625	26.8238	1.54808	26.8238	4.60069
42.9	0.26578	26.834	4.74951	42.9	4.19409	26.834	6	26.834	1.75648	26.834	4.75694
42.92	0.14644	26.8443	6.14834	42.92	4.23159	26.8443	5.40625	26.8443	1.7267	26.8443	4.18403
42.94	0.00173	26.8545	5.33507	42.94	4.26506	26.8545	5.03125	26.8545	2.08395	26.8545	4.58333
42.96	0.02191	26.8647	4.45673	42.96	3.99055	26.8647	4.9375	26.8647	1.04198	26.8647	3.87153
42.98	0.04958	26.875	4.5218	42.98	3.79571	26.875	4.84375	26.875	0.86335	26.875	3.80208
43	0.1597	26.8852	5.75797	43	3.74348	26.8852	5.59375	26.8852	1.84579	26.8852	4.21875
43.02	0.16489	26.8954	5.43266	43.02	3.44285	26.8954	5.3125	26.8954	1.45877	26.8954	3.71528
43.04	0.20813	26.9057	4.78204	43.04	2.92997	26.9057	5.71875	26.9057	1.90533	26.9057	3.88889
43.06	0.21217	26.9159	3.93624	43.06	2.38428	26.9159	5.0625	26.9159	1.63739	26.9159	3.59375
43.08	0.08014	26.9261	4.68445	43.08	2.38027	26.9261	5.0625	26.9261	1.63739	26.9261	3.02083
43.1	0.11934	26.9364	6.76643	43.1	1.97786	26.9364	4.84375	26.9364	1.7267	26.9364	3.48958
43.12	0.00404	26.9466	5.13988	43.12	1.65045	26.9466	5.59375	26.9466	1.63739	26.9466	2.93403
43.14	0.03402	26.9568	4.61939	43.14	1.25207	26.9568	5.09375	26.9568	1.7267	26.9568	3.21181
43.16	0.02998	26.9671	4.65192	43.16	0.93202	26.9671	5.75	26.9671	1.13129	26.9671	2.95139
43.18	0.08936	26.9773	6.44112	43.18	0.9963	26.9773	5.25	26.9773	1.60762	26.9773	3.71528
43.2	0.13779	26.9875	4.29408	43.2	0.68629	26.9875	5.28125	26.9875	1.9351	26.9875	3.17708
43.22	0.1107	26.9978	5.00976	43.22	0.57515	26.9978	4.78125	26.9978	2.08395	26.9978	3.19444
43.24	0.08879	27.008	4.29408	43.24	0.5959	27.008	5.25	27.008	1.60762	27.008	3.22917
43.26	0.08879	27.0182	5.33507	43.26	0.59122	27.0182	4.9375	27.0182	1.99464	27.0182	2.60417
43.28	0.10551	27.0285	6.50618	43.28	0.42517	27.0285	4.625	27.0285	0.86335	27.0285	3.28125
43.3	0.03171	27.0387	4.81457	43.3	0.31067	27.0387	5.59375	27.0387	2.11372	27.0387	2.96875
43.32	0.18392	27.0489	5.72544	43.32	0.38299	27.0489	5.53125	27.0489	1.19083	27.0489	3.02083
43.34	0.13779	27.0592	6.11581	43.34	0.33277	27.0592	5.34375	27.0592	1.63739	27.0592	3.05556
43.36	0.13145	27.0694	5.10735	43.36	0.17074	27.0694	4.75	27.0694	1.84579	27.0694	2.8125
43.38	0.23984	27.0796	5.56278	43.38	0.10646	27.0796	4.90625	27.0796	2.23281	27.0796	3.22917
43.4	0.18103	27.0899	4.8471	43.4	0.09307	27.0899	5.5625	27.0899	1.48854	27.0899	3.26389
43.42	0.1424	27.1001	5.13988	43.42	0.12454	27.1001	4.75	27.1001	2.50074	27.1001	3.40278
43.44	0.16143	27.1103	4.71698	43.44	0.16605	27.1103	4.78125	27.1103	1.69693	27.1103	2.88194
43.46	0.19199	27.1206	5.49772	43.46	0.21359	27.1206	5.4375	27.1206	1.04198	27.1206	3.02083
43.48	0.06573	27.1308	5.46519	43.48	0.13592	27.1308	3.875	27.1308	2.05418	27.1308	3.15972
43.5	0.2358	27.141	5.75797	43.5	0	27.141	4.65625	27.141	1.69693	27.141	2.96875
43.52	0.29922	27.1513	4.5218	43.52	0.077	27.1513	5.5	27.1513	2.05418	27.1513	2.67361
43.54	0.24272	27.1615	5.43266	43.54	0.05156	27.1615	4.25	27.1615	2.73891	27.1615	3.125
43.56	0.23523	27.1717	5.43266	43.56	0.22363	27.1717	4.59375	27.1717	2.11372	27.1717	2.77778
43.58	0.30268	27.182	5.10735	43.58	0.24372	27.182	5.25	27.182	2.41143	27.182	3.125
43.6	0.56501	27.1922	4.81457	43.6	0.21359	27.1922	3.5625	27.1922	2.23281	27.1922	3.125
43.62	0.43759	27.2024	5.75797	43.62	0.39236	27.2024	4.03125	27.2024	1.69693	27.2024	3.17708
43.64	0.71664	27.2127	5.85556	43.64	0.19417	27.2127	4.15625	27.2127	1.75648	27.2127	2.82986
43.66	0.87115	27.2229	5.53025	43.66	0.06829	27.2229	4.75	27.2229	1.96487	27.2229	3.45486
43.68	1.04008	27.2331	5.04229	43.68	0.16605	27.2331	4.75	27.2331	2.53052	27.2331	3.03819
43.7	1.38023	27.2434	6.05075	43.7	0.24372	27.2434	5.53125	27.2434	2.67937	27.2434	3.17708
43.72	1.71001	27.2536	4.61939	43.72	0.21761	27.2536	5.34375	27.2536	2.05418	27.2536	2.69097
43.74	2.18854	27.2638	4.9447	43.74	0.16538	27.2638	5.125	27.2638	1.2206	27.2638	2.74306
43.76	2.41108	27.2741	4.74951	43.76	0.15333	27.2741	4.5625	27.2741	1.63739	27.2741	3.125
43.78	2.78064	27.2843	4.4242	43.78	0.18614	27.2843	4.90625	27.2843	2.53052	27.2843	2.86458
43.8	3.07122	27.2945	5.23748	43.8	0.13793	27.2945	4.5625	27.2945	2.08395	27.2945	2.88194
43.82	3.26321	27.3048	4.97723	43.82	0.07231	27.3048	5.28125	27.3048	2.26258	27.3048	2.88194
43.84	3.36583	27.315	4.97723	43.84	0.18881	27.315	4.78125	27.315	2.56029	27.315	2.84722
43.86	3.51688	27.3252	4.13142	43.86	0.26648	27.3252	5.40625	27.3252	2.32212	27.3252	3.26389
43.88	3.51285	27.3355	5.10735	43.88	0.36892	27.3355	5.375	27.3355	1.429	27.3355	2.98611
43.9	3.47537	27.3457	4.58686	43.9	0.30331	27.3457	4.5	27.3457	2.05418	27.3457	3.10764
43.92	3.71406	27.3559	5.59532	43.92	0.25041	27.3559	4.34375	27.3559	2.32212	27.3559	3.31597
43.94	3.98273	27.3662	5.3676	43.94	0.19283	27.3662	4.125	27.3662	1.66716	27.3662	2.89931
43.96	4.41052	27.3764	4.9447	43.96	0.29126	27.3764	4.6875	27.3764	2.50074	27.3764	2.93403
43.98	4.88155	27.3866	4.71698	43.98	0.21961	27.3866	5.625	27.3866	1.99464	27.3866	3.07292
44	5.56705	27.3969	5.10735	44	0.38031	27.3969	4.53125	27.3969	2.56029	27.3969	2.88194
44.02	6.67285	27.4071	5.46519	44.02	0.36625	27.4071	4.78125	27.4071	2.32212	27.4071	3.31597
44.04	7.51633	27.4173	5.62785	44.04	0.49212	27.4173	4.96875	27.4173	2.32212	27.4173	3.28125
44.06	8.36327	27.4276	5.69291	44.06	0.5169	27.4276	5.5625	27.4276	2.23281	27.4276	3.36806
44.08	8.9375	27.4378	6.37606	44.08	0.73115	27.4378	5	27.4378	3.06639	27.4378	3.36806
44.1	9.32839	27.448	5.59532	44.1	0.78003	27.448	5.03125	27.448	3.18547	27.448	2.98611
44.12	9.42698	27.4583	4.91217	44.12	0.87042	27.4583	4.65625	27.4583	3.1557	27.4583	3.26389
44.14	9.20213	27.4685	7.1568	44.14	1.159	27.4685	5.3125	27.4685	3.78089	27.4685	3.45486
44.16	9.30994	27.4787	5.33507	44.16	1.19248	27.4787	4.875	27.4787	3.72135	27.4787	3.71528
44.18	9.11795	27.489	4.45673	44.18	1.62702	27.489	5.75	27.489	3.81066	27.489	4.11458
44.2	9.48924	27.4992	5.69291	44.2	1.91158	27.4992	5.5	27.4992	3.48318	27.4992	4.42708
44.22	9.42698	27.5094	7.02668	44.22	2.25573	27.5094	5.40625	27.5094	4.76332	27.5094	5.15625
44.24	9.31282	27.5197	5.66038	44.24	2.57712	27.5197	5.65625	27.5197	5.23965	27.5197	5.22569
44.26	8.93289	27.5299	6.24593	44.26	3.01835	27.5299	5.46875	27.5299	5.44805	27.5299	5.85069
44.28	8.40362	27.5401	5.59532	44.28	3.68389	27.5401	4.5	27.5401	5.53736	27.5401	6.85764
44.3	7.90203	27.5504	5.43266	44.3	4.36951	27.5504	5.8125	27.5504	7.41292	27.5504	7.51736
44.32	7.34913	27.5606	5.85556	44.32	5.21248	27.5606	5.59375	27.5606	6.46026	27.5606	8.33333
44.34	6.76798	27.5708	6.05075	44.34	5.90547	27.5708	5.875	27.5708	8.15719	27.5708	8.69792
44.36	6.14071	27.5811	6.18087	44.36	6.88771	27.5811	6.71875	27.5811	8.66329	27.5811	10.3993
44.38	5.58204	27.5913	7.22186	44.38	7.81303	27.5913	6.03125	27.5913	8.33581	27.5913	10.3993
44.4	5.22459	27.6015	6.89655	44.4	8.67542	27.6015	6.8125	27.6015	11.2236	27.6015	10.0694
44.42	5.08507	27.6118	7.44958	44.42	9.49362	27.6118	6.71875	27.6118	10.4793	27.6118	11.2153
44.44	4.89769	27.622	7.61223	44.44	10.4216	27.622	7.15625	27.622	12.5335	27.622	11.3021
44.46	5.01646	27.6322	8.62069	44.46	10.9506	27.6322	7.375	27.6322	12.0274	27.6322	11.5625
44.48	5.39236	27.6425	8.91347	44.48	11.4487	27.6425	8.4375	27.6425	11.9679	27.6425	10.6076
44.5	5.87089	27.6527	8.62069	44.5	11.7574	27.6527	8.90625	27.6527	15.1831	27.6527	11.7708
44.52	7.0649	27.6629	9.62915	44.52	11.9683	27.6629	9.15625	27.6629	14.4686	27.6629	11.8056
44.54	8.56794	27.6732	10.4099	44.54	11.519	27.6732	10.25	27.6732	16.5228	27.6732	11.7188
44.56	10.3944	27.6834	10.8979	44.56	11.197	27.6834	11.375	27.6834	19.6189	27.6834	12.3611
44.58	12.5351	27.6936	11.3208	44.58	10.812	27.6936	12.625	27.6936	22.5365	27.6936	12.691
44.6	14.3818	27.7039	13.4678	44.6	10.0668	27.7039	14.3438	27.7039	25.4242	27.7039	14.5833
44.62	16.0099	27.7141	15.5172	44.62	9.41863	27.7141	16.8125	27.7141	29.3242	27.7141	15.3819
44.64	17.0396	27.7243	15.81	44.64	8.74706	27.7243	21.375	27.7243	33.4028	27.7243	17.1875
44.66	17.8145	27.7346	17.404	44.66	8.0514	27.7346	21.9688	27.7346	36.7669	27.7346	19.2014
44.68	18.5063	27.7448	21.9584	44.68	7.08924	27.7448	27.2188	27.7448	41.7684	27.7448	19.3403
44.7	19.6288	27.755	20.9499	44.7	6.42973	27.755	30.5938	27.755	43.0485	27.755	19.9132
44.72	20.7018	27.7653	23.8452	44.72	5.80169	27.7653	35.75	27.7653	50.7294	27.7653	20.6597
44.74	22.0687	27.7755	26.0898	44.74	5.07322	27.7755	39.125	27.7755	50.3126	27.7755	19.5139
44.76	23.1486	27.7857	32.6936	44.76	4.60788	27.7857	46.0938	27.7857	54.1232	27.7857	18.3333
44.78	23.5539	27.796	35.296	44.78	4.20346	27.796	50.9062	27.796	54.2721	27.796	17.6215
44.8	23.5683	27.8062	38.3214	44.8	3.7716	27.8062	57.6875	27.8062	55.2248	27.8062	16.1458
44.82	23.1134	27.8164	42.16	44.82	3.62631	27.8164	60.4375	27.8164	56.9217	27.8164	14.5486
44.84	22.402	27.8267	48.5361	44.84	3.39062	27.8267	66.1875	27.8267	52.3668	27.8267	14.0451
44.86	21.8756	27.8369	49.9675	44.86	3.47968	27.8369	66.8125	27.8369	54.8973	27.8369	13.125
44.88	20.7779	27.8471	55.4001	44.88	3.36987	27.8471	67.75	27.8471	48.1393	27.8471	11.4063
44.9	20.1333	27.8574	55.9857	44.9	3.50512	27.8574	67.75	27.8574	46.4424	27.8574	10.0347
44.92	18.44	27.8676	56.9291	44.92	3.79035	27.8676	62.125	27.8676	42.721	27.8676	8.42014
44.94	16.3524	27.8778	59.5966	44.94	4.4291	27.8778	61.9375	27.8778	39.4165	27.8778	8.26389
44.96	14.2076	27.8881	58.2303	44.96	4.94667	27.8881	56.9688	27.8881	35.5165	27.8881	7.13542
44.98	12.3627	27.8983	61.3533	44.98	5.62828	27.8983	54	27.8983	29.741	27.8983	6.94444
45	10.7472	27.9085	59.6617	45	6.84954	27.9085	49.0312	27.9085	28.699	27.9085	5.59028
45.02	9.35779	27.9188	57.352	45.02	8.16187	27.9188	43.5312	27.9188	24.3525	27.9188	5.12153
45.04	8.06923	27.929	52.8302	45.04	10.0038	27.929	39.8438	27.929	21.0479	27.929	4.16667
45.06	6.93172	27.9392	50	45.06	12.2656	27.9392	35.9688	27.9392	17.1182	27.9392	3.71528
45.08	5.64719	27.9495	49.4144	45.08	14.6258	27.9495	31.4062	27.9495	15.3915	27.9495	3.97569
45.1	4.6394	27.9597	46.9096	45.1	17.3307	27.9597	27.2188	27.9597	14.2006	27.9597	3.73264
45.12	3.67889	27.9699	40.2082	45.12	20.2092	27.9699	24.5312	27.9699	12.6526	27.9699	3.62847
45.14	3.03432	27.9802	37.9636	45.14	22.5298	27.9802	21.0625	27.9802	10.5984	27.9802	3.62847
45.16	2.70454	27.9904	33.0189	45.16	24.5907	27.9904	19.4062	27.9904	9.1694	27.9904	3.42014
45.18	2.24331	28.0006	30.8068	45.18	25.808	28.0006	17.5938	28.0006	8.2465	28.0006	2.91667
45.2	1.89105	28.0109	29.4405	45.2	26.3041	28.0109	13.4062	28.0109	6.37094	28.0109	2.60417
45.22	1.5751	28.0211	25.309	45.22	26.3557	28.0211	14.125	28.0211	6.40071	28.0211	2.76042
45.24	1.44423	28.0313	21.8282	45.24	25.891	28.0313	11.7188	28.0313	6.78773	28.0313	3.125
45.26	1.28741	28.0416	19.2908	45.26	24.5144	28.0416	11.8125	28.0416	5.77553	28.0416	2.55208
45.28	1.11675	28.0518	16.851	45.28	22.7769	28.0518	9.46875	28.0518	4.88241	28.0518	2.76042
45.3	1.10407	28.062	14.8992	45.3	20.7542	28.062	8.625	28.062	4.94195	28.062	3.40278
45.32	1.01413	28.0723	14.6064	45.32	18.6946	28.0723	8.78125	28.0723	4.85263	28.0723	2.77778
45.34	1.03143	28.0825	12.1015	45.34	16.7295	28.0825	7.59375	28.0825	4.73355	28.0825	2.48264
45.36	0.97608	28.0927	11.0605	45.36	14.4035	28.0927	8.5625	28.0927	4.46561	28.0927	2.95139
45.38	1.1133	28.103	12.1991	45.38	11.9328	28.103	7.6875	28.103	3.57249	28.103	2.62153
45.4	1.15596	28.1132	10.8003	45.4	10.1531	28.1132	6.9375	28.1132	3.18547	28.1132	2.96875
45.42	1.1329	28.1234	9.01106	45.42	8.41697	28.1234	7.0625	28.1234	4.01905	28.1234	2.69097
45.44	1.34679	28.1337	9.14118	45.44	6.98747	28.1337	6.59375	28.1337	3.06639	28.1337	3.14236
45.46	1.42001	28.1439	8.62069	45.46	5.67782	28.1439	6.9375	28.1439	3.89997	28.1439	2.65625
45.48	1.64198	28.1541	8.81588	45.48	4.48736	28.1541	6.59375	28.1541	3.21524	28.1541	2.37847
45.5	1.87144	28.1644	7.22186	45.5	3.76022	28.1644	7.5625	28.1644	3.21524	28.1644	2.62153
45.52	2.41743	28.1746	6.89655	45.52	3.19311	28.1746	6.90625	28.1746	4.04882	28.1746	3.14236
45.54	2.90114	28.1848	7.80742	45.54	2.57377	28.1848	7.03125	28.1848	4.31676	28.1848	2.76042
45.56	3.38313	28.1951	6.83149	45.56	2.23163	28.1951	7.09375	28.1951	3.84043	28.1951	2.67361
45.58	3.7204	28.2053	7.09174	45.58	2.04549	28.2053	7.21875	28.2053	4.16791	28.2053	2.91667
45.6	4.47105	28.2155	7.5797	45.6	1.74754	28.2155	6.875	28.2155	3.00685	28.2155	2.88194
45.62	4.78296	28.2258	7.64476	45.62	1.52123	28.2258	6.75	28.2258	3.48318	28.2258	2.74306
45.64	5.09948	28.236	6.79896	45.64	1.60358	28.236	6.96875	28.236	3.1557	28.236	2.32639
45.66	5.57628	28.2462	6.18087	45.66	1.13423	28.2462	6.78125	28.2462	3.72135	28.2462	2.65625
45.68	5.80978	28.2565	6.79896	45.68	1.27483	28.2565	6.96875	28.2565	4.70378	28.2565	2.89931
45.7	6.02079	28.2667	5.98569	45.7	1.20252	28.2667	6.59375	28.2667	3.92974	28.2667	2.82986
45.72	6.06691	28.2769	7.02668	45.72	1.03915	28.2769	5.96875	28.2769	3.45341	28.2769	2.84722
45.74	6.36383	28.2872	7.54717	45.74	1.04183	28.2872	6.25	28.2872	5.12057	28.2872	2.56944
45.76	6.34365	28.2974	6.99414	45.76	1.08602	28.2974	6.375	28.2974	6.75796	28.2974	2.79514
45.78	6.28081	28.3076	7.25439	45.78	1.06124	28.3076	5.6875	28.3076	7.41292	28.3076	2.79514
45.8	6.3252	28.3179	8.45804	45.8	1.16503	28.3179	4.53125	28.3179	10.7472	28.3179	2.44792
45.82	6.32693	28.3281	7.38452	45.82	1.19582	28.3281	5.15625	28.3281	11.5808	28.3281	3.05556
45.84	6.98476	28.3383	7.61223	45.84	1.26479	28.3383	5.5625	28.3383	12.7717	28.3383	2.67361
45.86	7.63106	28.3486	7.90501	45.86	1.21993	28.3486	4.65625	28.3486	15.9274	28.3486	2.77778
45.88	8.52239	28.3588	8.36044	45.88	1.47771	28.3588	3.96875	28.3588	18.4876	28.3588	1.97917
45.9	9.52672	28.369	8.75081	45.9	1.50784	28.369	4.5	28.369	20.8395	28.369	2.58681
45.92	10.8781	28.3793	8.06766	45.92	1.42414	28.3793	4.96875	28.3793	19.8571	28.3793	2.70833
45.94	12.0606	28.3895	7.97007	45.94	1.6317	28.3895	4.15625	28.3895	19.6487	28.3895	2.82986
45.96	13.5481	28.3997	8.03513	45.96	1.84462	28.3997	4.9375	28.3997	19.3212	28.3997	2.69097
45.98	14.1973	28.41	6.99414	45.98	2.03745	28.41	4	28.41	18.5472	28.41	2.84722
46	15.1918	28.4202	8.32791	46	2.27783	28.4202	3.40625	28.4202	19.5594	28.4202	2.51736
46.02	15.4731	28.4304	7.70982	46.02	2.75923	28.4304	4.75	28.4304	18.3983	28.4304	2.74306
46.04	15.2944	28.4407	7.51464	46.04	2.94537	28.4407	5.09375	28.4407	17.9518	28.4407	2.48264
46.06	14.809	28.4509	7.87248	46.06	3.23395	28.4509	3.84375	28.4509	17.6838	28.4509	2.72569
46.08	13.6784	28.4611	7.51464	46.08	3.94702	28.4611	4.375	28.4611	15.3022	28.4611	2.65625
46.1	12.6031	28.4714	7.80742	46.1	4.29787	28.4714	4.6875	28.4714	12.3549	28.4714	2.70833
46.12	11.5406	28.4816	7.35198	46.12	4.93864	28.4816	5	28.4816	10.5091	28.4816	2.48264
46.14	10.3356	28.4918	6.66884	46.14	5.60685	28.4918	4.53125	28.4918	9.55642	28.4918	2.89931
46.16	9.38662	28.5021	6.6363	46.16	6.24962	28.5021	3.84375	28.5021	9.4671	28.5021	2.76042
46.18	8.12285	28.5123	7.05921	46.18	6.73036	28.5123	4.1875	28.5123	7.68086	28.5123	3.05556
46.2	6.85446	28.5225	6.40859	46.2	7.48428	28.5225	4.46875	28.5225	7.88925	28.5225	2.32639
46.22	5.85186	28.5328	5.92062	46.22	7.90476	28.5328	4.46875	28.5328	6.69842	28.5328	2.95139
46.24	5.01588	28.543	6.47365	46.24	8.47991	28.543	4.8125	28.543	5.00149	28.543	2.58681
46.26	4.37362	28.5532	4.9447	46.26	8.90173	28.5532	4.6875	28.5532	4.34653	28.5532	2.79514
46.28	3.8138	28.5635	5.49772	46.28	9.49897	28.5635	4.65625	28.5635	4.49539	28.5635	2.43056
46.3	3.54513	28.5737	6.2134	46.3	10.0239	28.5737	4.90625	28.5737	3.57249	28.5737	2.79514
46.32	3.3076	28.5839	6.83149	46.32	10.3748	28.5839	3.9375	28.5839	4.70378	28.5839	2.70833
46.34	3.07641	28.5942	4.97723	46.34	10.6305	28.5942	4.09375	28.5942	3.84043	28.5942	2.60417
46.36	3.33412	28.6044	4.97723	46.36	10.7972	28.6044	3.71875	28.6044	3.06639	28.6044	2.65625
46.38	3.34162	28.6146	5.23748	46.38	10.8173	28.6146	3.875	28.6146	2.6496	28.6146	2.41319
46.4	3.67831	28.6249	5.75797	46.4	10.7812	28.6249	4.0625	28.6249	2.97708	28.6249	2.70833
46.42	4.20469	28.6351	5.23748	46.42	10.7236	28.6351	3.6875	28.6351	2.20304	28.6351	2.95139
46.44	4.674	28.6453	4.06636	46.44	10.4477	28.6453	3.59375	28.6453	3.06639	28.6453	2.55208
46.46	5.55091	28.6556	6.34353	46.46	9.9382	28.6556	4.3125	28.6556	2.79845	28.6556	3.24653
46.48	7.01301	28.6658	5.43266	46.48	9.49295	28.6658	4.84375	28.6658	2.47097	28.6658	2.79514
46.5	8.81988	28.676	5.17241	46.5	8.87428	28.676	4.28125	28.676	2.38166	28.676	2.91667
46.52	11.2223	28.6863	4.0013	46.52	8.34466	28.6863	3.625	28.6863	2.59006	28.6863	2.69097
46.54	13.6593	28.6965	5.20494	46.54	7.84517	28.6965	4.03125	28.6965	2.26258	28.6965	2.60417
46.56	16.6158	28.7067	5.53025	46.56	7.38251	28.7067	4.5625	28.7067	2.32212	28.7067	2.20486
46.58	19.1526	28.717	5.00976	46.58	7.00555	28.717	4.375	28.717	2.26258	28.717	2.77778
46.6	20.7294	28.7272	4.61939	46.6	6.24226	28.7272	3.59375	28.7272	1.81602	28.7272	2.10069
46.62	21.6173	28.7374	3.83865	46.62	5.7026	28.7374	4.125	28.7374	1.66716	28.7374	2.88194
46.64	22.2982	28.7477	4.26155	46.64	5.21985	28.7477	4.28125	28.7477	1.78625	28.7477	2.5
46.66	22.6493	28.7579	3.48081	46.66	4.67081	28.7579	4.34375	28.7579	2.97708	28.7579	2.60417
46.68	23.5406	28.7681	5.04229	46.68	4.55967	28.7681	3.90625	28.7681	2.1435	28.7681	2.48264
46.7	25.0356	28.7784	3.41574	46.7	4.10236	28.7784	3.4375	28.7784	1.66716	28.7784	3.02083
46.72	26.2544	28.7886	4.55433	46.72	3.92426	28.7886	4.0625	28.7886	1.25037	28.7886	2.46528
46.74	27.1146	28.7988	5.43266	46.74	3.70264	28.7988	3.5625	28.7988	1.75648	28.7988	2.67361
46.76	26.9566	28.8091	4.45673	46.76	3.4703	28.8091	4.03125	28.8091	1.19083	28.8091	2.89931
46.78	26.2031	28.8193	4.16396	46.78	3.38058	28.8193	3.96875	28.8193	1.63739	28.8193	2.5
46.8	24.3997	28.8295	4.16396	46.8	3.65778	28.8295	4.5	28.8295	1.99464	28.8295	2.63889
46.82	22.6003	28.8398	4.39167	46.82	3.27613	28.8398	3.875	28.8398	1.7267	28.8398	2.63889
46.84	20.8586	28.85	4.8471	46.84	3.26542	28.85	4.71875	28.85	2.56029	28.85	2.60417
46.86	19.4172	28.8602	4.13142	46.86	3.2922	28.8602	3.75	28.8602	1.45877	28.8602	2.67361
46.88	18.5501	28.8705	3.64346	46.88	3.29823	28.8705	3.15625	28.8705	1.99464	28.8705	2.30903
46.9	17.2016	28.8807	5.72544	46.9	3.60957	28.8807	3.96875	28.8807	1.84579	28.8807	2.58681
46.92	16.5749	28.8909	4.19649	46.92	3.78432	28.8909	3.1875	28.8909	1.19083	28.8909	2.70833
46.94	15.8802	28.9012	4.26155	46.94	4.05415	28.9012	3.65625	28.9012	2.20304	28.9012	2.46528
46.96	15.0672	28.9114	4.13142	46.96	4.56703	28.9114	4.21875	28.9114	1.36946	28.9114	2.41319
46.98	15.1359	28.9216	5.07482	46.98	4.94265	28.9216	4.46875	28.9216	1.75648	28.9216	2.98611
47	15.4149	28.9319	4.5218	47	5.6872	28.9319	3.78125	28.9319	1.90533	28.9319	2.86458
47.02	15.8127	28.9421	4.16396	47.02	6.39023	28.9421	4.46875	28.9421	2.1435	28.9421	2.82986
47.04	16.1021	28.9523	5.3676	47.04	7.65368	28.9523	3.40625	28.9523	0.68473	28.9523	2.63889
47.06	15.9932	28.9626	4.26155	47.06	8.98074	28.9626	3.625	28.9626	2.17327	28.9626	2.72569
47.08	15.2886	28.9728	3.83865	47.08	10.6801	28.9728	3.65625	28.9728	1.87556	28.9728	2.70833
47.1	14.2474	28.983	5.33507	47.1	12.6064	28.983	4.28125	28.983	1.33968	28.983	2.65625
47.12	13.5031	28.9933	3.90371	47.12	15.3402	28.9933	4.0625	28.9933	2.29235	28.9933	2.8125
47.14	12.8211	29.0035	3.38321	47.14	18.0874	29.0035	3.96875	29.0035	2.38166	29.0035	2.67361
47.16	12.3771	29.0137	3.80612	47.16	21.263	29.0137	3.9375	29.0137	1.48854	29.0137	2.8125
47.18	11.7792	29.024	5.40013	47.18	24.6972	29.024	3.53125	29.024	1.30991	29.024	2.48264
47.2	11.2021	29.0342	4.91217	47.2	27.9104	29.0342	4.1875	29.0342	2.53052	29.0342	2.55208
47.22	10.4601	29.0444	4.39167	47.22	30.5859	29.0444	4.6875	29.0444	1.7267	29.0444	2.56944
47.24	9.67662	29.0547	4.45673	47.24	32.6836	29.0547	4.0625	29.0547	1.78625	29.0547	2.79514
47.26	8.81931	29.0649	4.32661	47.26	33.848	29.0649	4.25	29.0649	2.20304	29.0649	2.53472
47.28	8.06001	29.0751	4.68445	47.28	34.699	29.0751	3.90625	29.0751	1.36946	29.0751	2.79514
47.3	7.22057	29.0854	4.5218	47.3	34.2096	29.0854	3.40625	29.0854	1.36946	29.0854	2.46528
47.32	6.53794	29.0956	4.61939	47.32	33.6009	29.0956	4.75	29.0956	1.54808	29.0956	2.53472
47.34	5.97409	29.1058	4.35914	47.34	32.2458	29.1058	3.6875	29.1058	1.45877	29.1058	2.34375
47.36	5.47308	29.1161	4.91217	47.36	30.4728	29.1161	3.75	29.1161	1.7267	29.1161	2.48264
47.38	5.06893	29.1263	4.32661	47.38	28.1795	29.1263	4.03125	29.1263	0.68473	29.1263	2.37847
47.4	4.7772	29.1365	4.19649	47.4	25.7323	29.1365	3.5625	29.1365	2.61983	29.1365	2.8125
47.42	4.27964	29.1468	3.74105	47.42	23.2992	29.1468	4.0625	29.1468	1.60762	29.1468	2.5
47.44	4.01617	29.157	3.38321	47.44	20.4509	29.157	3.78125	29.157	2.17327	29.157	2.65625
47.46	3.73597	29.1672	3.41574	47.46	17.5765	29.1672	4.28125	29.1672	2.02441	29.1672	2.48264
47.48	3.35891	29.1775	5.40013	47.48	15.4627	29.1775	3.65625	29.1775	2.32212	29.1775	3.15972
47.5	3.34623	29.1877	4.65192	47.5	13.3717	29.1877	4.5	29.1877	1.63739	29.1877	2.53472
47.52	3.21824	29.1979	4.4242	47.52	11.588	29.1979	3.84375	29.1979	1.87556	29.1979	2.65625
47.54	3.17846	29.2082	4.8471	47.54	10.1263	29.2082	4.6875	29.2082	0.92289	29.2082	2.51736
47.56	3.18019	29.2184	3.96877	47.56	9.07715	29.2184	3.46875	29.2184	2.20304	29.2184	3.07292
47.58	2.91094	29.2286	4.06636	47.58	8.2074	29.2286	3.9375	29.2286	0.98244	29.2286	2.34375
47.6	3.01818	29.2389	4.03383	47.6	7.65904	29.2389	3.65625	29.2389	1.7267	29.2389	2.86458
47.62	2.71492	29.2491	3.80612	47.62	7.24324	29.2491	3.25	29.2491	1.28014	29.2491	2.82986
47.64	2.37534	29.2593	4.8471	47.64	6.82745	29.2593	3.40625	29.2593	1.429	29.2593	2.76042
47.66	2.20929	29.2696	4.48926	47.66	6.54222	29.2696	3.46875	29.2696	0.86335	29.2696	2.65625
47.68	2.21218	29.2798	4.32661	47.68	6.58842	29.2798	3.9375	29.2798	1.81602	29.2798	2.96875
47.7	1.84031	29.29	3.64346	47.7	6.45049	29.29	3.875	29.29	1.69693	29.29	2.30903
47.72	1.68003	29.3003	4.35914	47.72	6.0742	29.3003	3.46875	29.3003	1.2206	29.3003	2.44792
47.74	1.4817	29.3105	4.87964	47.74	6.03537	29.3105	3.875	29.3105	1.10152	29.3105	2.93403
47.76	1.45057	29.3207	3.90371	47.76	6.02398	29.3207	3.875	29.3207	1.54808	29.3207	2.74306
47.78	1.37966	29.331	4.29408	47.78	5.61288	29.331	3.625	29.331	1.57785	29.331	2.91667
47.8	0.9732	29.3412	4.22902	47.8	5.26873	29.3412	3.1875	29.3412	2.59006	29.3412	2.56944
47.82	0.80831	29.3514	5.04229	47.82	5.14888	29.3514	3.625	29.3514	1.39923	29.3514	2.56944
47.84	0.8158	29.3617	4.26155	47.84	4.61524	29.3617	4.1875	29.3617	1.96487	29.3617	2.67361
47.86	0.59268	29.3719	3.74105	47.86	4.22221	29.3719	4.09375	29.3719	2.20304	29.3719	2.55208
47.88	0.62093	29.3821	4.4242	47.88	4.00059	29.3821	4.8125	29.3821	1.63739	29.3821	2.82986
47.9	0.57423	29.3924	3.48081	47.9	3.71067	29.3924	4.15625	29.3924	1.25037	29.3924	3.00347
47.92	0.40646	29.4026	4.03383	47.92	3.41071	29.4026	4.4375	29.4026	1.7267	29.4026	2.96875
47.94	0.41857	29.4128	4.48926	47.94	3.11008	29.4128	4.28125	29.4128	1.2206	29.4128	2.67361
47.96	0.46469	29.4231	5.66038	47.96	2.88846	29.4231	3.84375	29.4231	2.53052	29.4231	2.53472
47.98	0.44682	29.4333	4.13142	47.98	2.55904	29.4333	3.78125	29.4333	1.9351	29.4333	2.72569
48	0.41165	29.4435	4.58686	48	2.41241	29.4435	5.03125	29.4435	3.21524	29.4435	2.30903
48.02	0.32632	29.4538	4.81457	48.02	2.30662	29.4538	4.125	29.4538	3.27478	29.4538	2.63889
48.04	0.28596	29.464	4.4242	48.04	2.05486	29.464	4.375	29.464	2.47097	29.464	2.17014
48.06	0.13837	29.4742	3.64346	48.06	2.05152	29.4742	4.40625	29.4742	2.35189	29.4742	2.55208
48.08	0.19833	29.4845	5.43266	48.08	1.89417	29.4845	4.9375	29.4845	2.47097	29.4845	2.63889
48.1	0.12972	29.4947	5.69291	48.1	1.6076	29.4947	4.5625	29.4947	1.66716	29.4947	2.44792
48.12	0.18334	29.5049	4.78204	48.12	1.64242	29.5049	3.9375	29.5049	2.1435	29.5049	2.72569
48.14	0.14125	29.5152	4.4242	48.14	1.63304	29.5152	4.28125	29.5152	1.87556	29.5152	3.15972
48.16	0.18046	29.5254	4.91217	48.16	1.54667	29.5254	4.8125	29.5254	1.96487	29.5254	3.00347
48.18	0.20582	29.5356	5.33507	48.18	1.62501	29.5356	5	29.5356	1.78625	29.5356	2.69097
48.2	0.20582	29.5459	4.58686	48.2	1.68661	29.5459	5.5	29.5459	1.78625	29.5459	3.05556
48.22	0	29.5561	5.3676	48.22	1.41544	29.5561	4.59375	29.5561	1.48854	29.5561	2.60417
48.24	0.08879	29.5663	4.45673	48.24	1.45829	29.5663	4.75	29.5663	1.99464	29.5663	2.8125
48.26	0.15797	29.5766	4.45673	48.26	1.19783	29.5766	5.21875	29.5766	1.75648	29.5766	2.65625
48.28	0.25022	29.5868	5.56278	48.28	1.17507	29.5868	4.5	29.5868	1.99464	29.5868	2.91667
48.3	0.27616	29.597	5.88809	48.3	1.25809	29.597	3.875	29.597	1.78625	29.597	2.89931
48.32	0.30441	29.6073	4.19649	48.32	1.04183	29.6073	4.9375	29.6073	2.53052	29.6073	2.48264
48.34	0.17238	29.6175	4.09889	48.34	1.07731	29.6175	4.40625	29.6175	1.04198	29.6175	3.03819
48.36	0.25944	29.6277	4.87964	48.36	0.82958	29.6277	4.25	29.6277	1.78625	29.6277	2.62153
48.38	0.24388	29.638	4.09889	48.38	0.76932	29.638	5.03125	29.638	2.26258	29.638	2.53472
48.4	0.10493	29.6482	3.93624	48.4	0.97487	29.6482	3.90625	29.6482	2.11372	29.6482	2.44792
48.42	0.13203	29.6584	4.74951	48.42	0.75392	29.6584	4.4375	29.6584	1.10152	29.6584	2.58681
48.44	0.26578	29.6687	4.61939	48.44	0.71977	29.6687	4.03125	29.6687	1.45877	29.6687	2.55208
48.46	0.29288	29.6789	4.9447	48.46	0.79811	29.6789	4.3125	29.6789	1.60762	29.6789	2.88194
48.48	0.10435	29.6891	4.4242	48.48	0.69768	29.6891	4.34375	29.6891	2.1435	29.6891	2.5
48.5	0.11877	29.6994	5.20494	48.5	0.3408	29.6994	4.40625	29.6994	1.10152	29.6994	2.95139
48.52	0.12857	29.7096	4.8471	48.52	0.52225	29.7096	4.625	29.7096	2.32212	29.7096	2.44792
48.54	0.3465	29.7198	4.06636	48.54	0.55707	29.7198	4.71875	29.7198	1.75648	29.7198	2.65625
48.56	0.37533	29.7301	4.26155	48.56	0.46936	29.7301	4.09375	29.7301	1.429	29.7301	2.74306
48.58	0.33209	29.7403	4.06636	48.58	0.54368	29.7403	3.8125	29.7403	0.98244	29.7403	2.5
48.6	0.32286	29.7505	3.96877	48.6	0.51824	29.7505	4	29.7505	1.69693	29.7505	2.82986
48.62	0.22716	29.7608	5.13988	48.62	0.57046	29.7608	3.6875	29.7608	2.05418	29.7608	3.03819
48.64	0.18565	29.771	4.91217	48.64	0.41579	29.771	4.4375	29.771	2.02441	29.771	2.34375
48.66	0.25829	29.7812	5.13988	48.66	0.44525	29.7812	4.90625	29.7812	1.75648	29.7812	2.67361
48.68	0.2998	29.7915	3.35068	48.68	0.32273	29.7915	5.0625	29.7915	1.78625	29.7915	2.76042
48.7	0.2433	29.8017	6.08328	48.7	0.40039	29.8017	4	29.8017	1.69693	29.8017	2.77778
48.72	0.34881	29.8119	4.5218	48.72	0.5256	29.8119	4.0625	29.8119	2.02441	29.8119	2.8125
48.74	0.33093	29.8222	4.58686	48.74	0.45864	29.8222	3.75	29.8222	2.02441	29.8222	2.8125
48.76	0.46296	29.8324	4.32661	48.76	0.50685	29.8324	4.5	29.8324	2.6496	29.8324	2.51736
48.78	0.3638	29.8426	3.90371	48.78	0.21292	29.8426	3.75	29.8426	2.47097	29.8426	3.09028
48.8	0.29519	29.8529	5.04229	48.8	0.39972	29.8529	4.9375	29.8529	1.54808	29.8529	2.60417
48.82	0.38455	29.8631	3.77358	48.82	0.54234	29.8631	4.875	29.8631	1.51831	29.8631	2.36111
48.84	0.38282	29.8733	5.62785	48.84	0.53564	29.8733	5.1875	29.8733	2.11372	29.8733	2.48264
48.86	0.39954	29.8836	5.00976	48.86	0.44726	29.8836	3.96875	29.8836	2.23281	29.8836	2.53472
48.88	0.40012	29.8938	5.07482	48.88	0.29996	29.8938	3.71875	29.8938	2.76868	29.8938	2.63889
48.9	0.56674	29.904	4.9447	48.9	0.75861	29.904	3.8125	29.904	1.84579	29.904	3.17708
48.92	0.61574	29.9143	5.13988	48.92	0.74187	29.9143	4.75	29.9143	1.87556	29.9143	2.56944
48.94	0.42318	29.9245	4.48926	48.94	0.58519	29.9245	4.0625	29.9245	2.20304	29.9245	2.84722
48.96	0.59556	29.9347	4.39167	48.96	0.46735	29.9347	3.59375	29.9347	2.29235	29.9347	2.46528
48.98	0.83252	29.945	4.26155	48.98	0.75994	29.945	4.84375	29.945	2.35189	29.945	2.88194
49	0.7103	29.9552	4.16396	49	0.66621	29.9552	4.28125	29.9552	2.4412	29.9552	2.69097
49.02	0.94898	29.9654	3.96877	49.02	0.64411	29.9654	3.15625	29.9654	3.00685	29.9654	2.65625
49.04	1.03835	29.9757	3.70852	49.04	0.57716	29.9757	4.25	29.9757	2.79845	29.9757	2.63889
49.06	1.08389	29.9859	4.91217	49.06	0.76932	29.9859	4.3125	29.9859	3.09616	29.9859	2.95139
49.08	1.54455	29.9961	4.0013	49.08	0.74521	29.9961	3.78125	29.9961	2.53052	29.9961	2.69097
49.1	1.78093	30.0064	3.1555	49.1	0.94675	30.0064	3.875	30.0064	2.82822	30.0064	2.53472
49.12	2.09975	30.0166	3.77358	49.12	0.85502	30.0166	5.03125	30.0166	2.08395	30.0166	3.03819
49.14	2.52466	30.0268	4.0013	49.14	0.7499	30.0268	4.28125	30.0268	2.50074	30.0268	2.89931
49.16	2.95764	30.0371	5.75797	49.16	0.95612	30.0371	3.5625	30.0371	3.30455	30.0371	2.48264
49.18	3.3716	30.0473	4.22902	49.18	0.85703	30.0473	3.5625	30.0473	3.3641	30.0473	2.46528
49.2	3.74692	30.0575	3.74105	49.2	0.85703	30.0575	3.59375	30.0575	2.56029	30.0575	2.74306
49.22	3.81668	30.0678	4.39167	49.22	0.89653	30.0678	4.1875	30.0678	3.21524	30.0678	2.41319
49.24	3.8801	30.078	4.32661	49.24	0.79141	30.078	3.71875	30.078	2.88776	30.078	2.69097
49.26	4.0277	30.0882	5.17241	49.26	1.02911	30.0882	4.71875	30.0882	1.87556	30.0882	2.79514
49.28	3.93603	30.0985	4.9447	49.28	1.15297	30.0985	3.25	30.0985	2.70914	30.0985	2.88194
49.3	3.82937	30.1087	4.55433	49.3	1.17641	30.1087	4	30.1087	2.47097	30.1087	2.8125
49.32	4.01617	30.1189	4.65192	49.32	1.22529	30.1189	4.4375	30.1189	1.69693	30.1189	2.53472
49.34	4.00579	30.1292	4.16396	49.34	1.09673	30.1292	4.21875	30.1292	2.26258	30.1292	3.19444
49.36	4.22257	30.1394	4.68445	49.36	1.06995	30.1394	3.40625	30.1394	2.38166	30.1394	2.86458
49.38	4.43935	30.1496	4.13142	49.38	1.16569	30.1496	3.78125	30.1496	2.70914	30.1496	3.10764
49.4	4.85215	30.1599	5.95316	49.4	1.06057	30.1599	3.90625	30.1599	2.50074	30.1599	3.03819
49.42	5.27244	30.1701	4.09889	49.42	1.13088	30.1701	4.5625	30.1701	2.70914	30.1701	2.82986
49.44	5.85013	30.1803	4.78204	49.44	1.12619	30.1803	3.9375	30.1803	3.45341	30.1803	2.84722
49.46	6.41399	30.1906	5.13988	49.46	1.04852	30.1906	4.0625	30.1906	2.02441	30.1906	2.67361
49.48	6.75126	30.2008	4.58686	49.48	1.33174	30.2008	4.6875	30.2008	2.17327	30.2008	2.53472
49.5	6.46011	30.211	4.48926	49.5	1.29626	30.211	4.03125	30.211	2.73891	30.211	2.41319
49.52	6.3448	30.2213	4.4242	49.52	1.38866	30.2213	3.75	30.2213	3.6618	30.2213	2.84722
49.54	5.99946	30.2315	3.31815	49.54	1.57948	30.2315	3.8125	30.2315	3.33433	30.2315	2.69097
49.56	5.86628	30.2417	5.07482	49.56	1.81516	30.2417	3.75	30.2417	2.91753	30.2417	3.03819
49.58	5.85475	30.252	4.87964	49.58	1.79508	30.252	4.53125	30.252	2.97708	30.252	2.5
49.6	5.7331	30.2622	5.04229	49.6	2.02875	30.2622	4	30.2622	2.59006	30.2622	3.00347
49.62	5.53304	30.2724	5.56278	49.62	2.07629	30.2724	3.8125	30.2724	3.06639	30.2724	2.55208
49.64	4.96169	30.2827	5.17241	49.64	2.51284	30.2827	4.0625	30.2827	3.6618	30.2827	2.93403
49.66	4.45606	30.2929	4.65192	49.66	2.63604	30.2929	3.46875	30.2929	3.51295	30.2929	3.17708
49.68	3.86857	30.3031	4.39167	49.68	3.19177	30.3031	3.65625	30.3031	3.27478	30.3031	2.60417
49.7	3.44366	30.3134	4.97723	49.7	3.45022	30.3134	4.375	30.3134	3.42364	30.3134	3.125
49.72	3.17038	30.3236	4.71698	49.72	3.84726	30.3236	3.75	30.3236	3.92974	30.3236	2.82986
49.74	3.05681	30.3338	5.30254	49.74	4.0421	30.3338	4.28125	30.3338	3.63203	30.3338	3.10764
49.76	2.68494	30.3441	4.87964	49.76	4.53824	30.3441	4.34375	30.3441	3.21524	30.3441	2.95139
49.78	2.595	30.3543	4.78204	49.78	4.80205	30.3543	4.5	30.3543	3.78089	30.3543	2.93403
49.8	2.36035	30.3645	4.48926	49.8	4.83686	30.3645	3.1875	30.3645	3.24501	30.3645	3.125
49.82	2.33671	30.3748	4.97723	49.82	4.88708	30.3748	4.03125	30.3748	4.07859	30.3748	2.91667
49.84	2.43069	30.385	5.33507	49.84	4.89913	30.385	4.625	30.385	2.47097	30.385	3.40278
49.86	2.38629	30.3952	5.33507	49.86	4.69291	30.3952	4.21875	30.3952	3.72135	30.3952	2.96875
49.88	2.55464	30.4055	5.00976	49.88	4.34943	30.4055	5.03125	30.4055	4.19768	30.4055	3.52431
49.9	2.81062	30.4157	5.00976	49.9	4.32398	30.4157	4.5	30.4157	3.18547	30.4157	3.17708
49.92	3.09025	30.4259	4.91217	49.92	4.22824	30.4259	4.5	30.4259	3.27478	30.4259	3.78472
49.94	3.45981	30.4362	4.58686	49.94	4.02737	30.4362	4.65625	30.4362	4.10837	30.4362	3.81944
[truncated: 3,956 more rows]
